# Supplementary material for: Robotic versus open component separation: A retrospective cohort and propensity score analysis of complication rates and clinical outcomes
Source: PLoS One. 2026 Apr 30;21(4):e0347763. doi: 10.1371/journal.pone.0347763 (PMC13132243; doi:10.1371/journal.pone.0347763)
Supplement: S1 File — (XLSX) [file pone.0347763.s001.xlsx]

## Sheet: Component separation Data
SEX	Age	BMI	DM	SMOKE	FNSTATUS2	HXCOPD	ASCITES	HXCHF	HYPERMED	RENAFAIL	DIALYSIS	DISCANCR	STEROID	BLEEDDIS	TRANSFUS	Creat	ALb	Hct	Plat	ASA	OPTIME	TOTHLOS	TotalC	WoundC	MedC	OpC	NSUPINFEC	NWNDINFD	NORGSPCSSI	NDEHIS	NOUPNEUMO	NREINTUB	NPULEMBOL	NFAILWEAN	NRENAINSF	NOPRENAFL	NURNINFEC	NCNSCVA	NCDARREST	NCDMI	NOTHBLEED	NOTHDVT	NOTHSYSEP	NOTHSESHOCK	SEPSHOCKPATOS	ReturnORR	RobotFinal
male	54	43.9418	1	No	Independent	No	No	Yes	Yes	No	No	No	No	No	No	0.9	1	38.1	284	3	186	16	1	0	0	1	0	0	0	0	0	0	0	0	1	0	0	0	0	0	0	0	0	0	No	0	0
male	56	39.4286	0	No	Independent	No	No	No	No	No	No	No	No	No	No					2	314	8	0	0	0	0	0	0	0	0	0	0	0	0	0	0	0	0	0	0	0	0	0	0	No	0	0
female	77	36.5801	1	No	Independent	No	No	No	Yes	No	No	No	Yes	No	No	1				2	140	6	0	0	0	0	0	0	0	0	0	0	0	0	0	0	0	0	0	0	0	0	0	0	No	0	0
female	47	35.6656	0	No	Independent	No	No	No	Yes	No	No	No	No	No	No	0.71	0	35	302	3	118	3	0	0	0	0	0	0	0	0	0	0	0	0	0	0	0	0	0	0	0	0	0	0	No	0	0
male	59	45.5155	1	No	Independent	No	No	No	Yes	No	No	No	No	No	No	0.8	0			3	399	5	1	1	0	1	0	1	0	0	0	0	1	0	0	0	0	0	0	0	0	0	0	0	No	0	0
female	49	25.392	0	No	Independent	No	No	No	No	No	No	No	No	No	No	0.79		39	213	3	78	0	0	0	0	0	0	0	0	0	0	0	0	0	0	0	0	0	0	0	0	0	0	0	No	0	0
female	39	#NULL!	0	Yes	Independent	No	No	No	No	No	No	No	No	No	No	0.7	0	32.1	198	3	75	2	0	0	0	0	0	0	0	0	0	0	0	0	0	0	0	0	0	0	0	0	0	0	No	0	0
female	66	25.3886	0	No	Independent	No	No	No	No	No	No	No	No	No	No	0.9	0	44	240	3	89	0	0	0	0	0	0	0	0	0	0	0	0	0	0	0	0	0	0	0	0	0	0	0	No	0	0
female	67	27.8009	0	No	Independent	No	No	No	No	No	No	No	No	No	No					3	313	4	0	0	0	0	0	0	0	0	0	0	0	0	0	0	0	0	0	0	0	0	0	0	No	0	0
male	72	33.2263	0	No	Independent	No	No	No	Yes	No	No	No	No	No	No	0.8	0	38.8	132	2	385	11	1	1	0	0	1	0	0	0	0	0	0	0	0	0	0	0	0	0	0	0	0	0	No	0	0
male	63	37.0658	0	No	Independent	No	No	Yes	Yes	No	No	No	Yes	No	No	1.02		43.5	230	3	109	2	0	0	0	0	0	0	0	0	0	0	0	0	0	0	0	0	0	0	0	0	0	0	No	0	0
male	78	29.3452	0	No	Partially Dependent	No	No	No	Yes	No	No	No	No	No	No	0.74	1	39.5	129	3	173	11	0	0	0	0	0	0	0	0	0	0	0	0	0	0	0	0	0	0	0	0	0	0	No	0	0
female	80	35.1878	0	No	Independent	No	No	No	Yes	No	No	No	No	No	No	0.92	0	39	296	3	177	11	1	0	0	1	0	0	0	0	0	0	0	0	1	0	0	0	0	0	0	0	0	0	No	0	0
male	72	#NULL!	0	No	Independent	No	No	No	Yes	No	No	No	No	No	No	0.67		39.9	283	3	128	6	0	0	0	0	0	0	0	0	0	0	0	0	0	0	0	0	0	0	0	0	0	0	No	0	0
male	64	54.3473	0	No	Independent	No	No	No	Yes	No	No	No	No	No	No					3	222	4	0	0	0	0	0	0	0	0	0	0	0	0	0	0	0	0	0	0	0	0	0	0	No	0	0
male	78	31.4	0	No	Independent	No	No	No	No	No	No	No	No	No	No					2	113	7	0	0	0	0	0	0	0	0	0	0	0	0	0	0	0	0	0	0	0	0	0	0	No	0	0
female	50	49.492	1	No	Independent	No	No	No	Yes	No	No	No	No	No	No	0.7	0	30.3	320	3	179	4	0	0	0	0	0	0	0	0	0	0	0	0	0	0	0	0	0	0	0	0	0	0	No	0	0
female	43	27.7612	0	No	Unknown	No	No	No	No	No	No	No	No	No	No	0.83	1	39.3	137	3	253	5	0	0	0	0	0	0	0	0	0	0	0	0	0	0	0	0	0	0	0	0	0	0	No	0	0
female	77	28.3424	1	No	Independent	No	No	No	Yes	No	No	No	No	No	No	1.12	1	35.3	279	3	218	22	1	0	1	1	0	0	0	0	1	1	0	1	0	1	0	0	2	0	1	0	0	0	No	1	0
female	62	32.2805	0	No	Independent	No	No	No	No	No	No	No	No	No	No	0.98		45.9	178	2	339	9	1	1	1	0	1	0	0	0	0	0	0	0	0	0	0	0	0	0	0	0	0	0	No	1	0
male	58	23.7481	0	Yes	Independent	Yes	No	No	Yes	No	No	No	No	No	No	1.03	1	36.3	215	3	175	4	0	0	0	0	0	0	0	0	0	0	0	0	0	0	0	0	0	0	0	0	0	0	No	0	0
female	59	34.1134	0	No	Independent	No	No	No	No	No	No	No	No	No	No	0.7	0	37.2	208	2	109	7	0	0	0	0	0	0	0	0	0	0	0	0	0	0	0	0	0	0	0	0	0	0	No	0	0
male	66	20.2312	0	Yes	Independent	Yes	No	No	Yes	No	No	No	No	No	No	1.16	0	37.7	273	4	122	6	0	0	0	0	0	0	0	0	0	0	0	0	0	0	0	0	0	0	0	0	0	0	No	0	0
female	50	46.0901	0	Yes	Independent	No	No	No	Yes	No	No	No	No	No	No	0.9	0	35.5	216	3	78	4	0	0	0	0	0	0	0	0	0	0	0	0	0	0	0	0	0	0	0	0	0	0	No	0	0
female	69	35.3487	0	No	Independent	No	No	No	Yes	No	No	No	Yes	No	No	0.78	0	44	216	3	277	23	1	0	0	1	0	0	0	0	0	0	0	0	1	0	0	0	0	0	0	0	0	0	No	0	0
female	56	26.6314	1	No	Independent	No	No	No	No	No	No	No	No	No	No	1.06	0	44.3	217	2	230	5	0	0	0	0	0	0	0	0	0	0	0	0	0	0	0	0	0	0	0	0	0	0	No	0	0
female	90	30.7982	0	No	Independent	No	No	No	No	No	No	No	No	Yes	No	0.7	0	38.4	241	3	#NULL!	7	0	0	0	0	0	0	0	0	0	0	0	0	0	0	0	0	0	0	0	0	0	0	No	0	0
female	57	34.2173	0	Yes	Independent	No	No	No	No	No	No	No	No	No	No	1.21	0	38.5	226	3	138	5	0	0	0	0	0	0	0	0	0	0	0	0	0	0	0	0	0	0	0	0	0	0	No	0	0
female	64	26.1698	0	Yes	Independent	No	No	No	No	No	No	No	No	No	No	0.48	0	42.8	311	2	168	3	0	0	0	0	0	0	0	0	0	0	0	0	0	0	0	0	0	0	0	0	0	0	No	0	0
female	64	30.7273	0	No	Independent	No	No	No	No	No	No	No	No	Yes	No	0.8		37.5	265	3	228	5	0	0	0	0	0	0	0	0	0	0	0	0	0	0	0	0	0	0	0	0	0	0	No	0	0
female	42	44.3324	1	No	Unknown	No	No	No	Yes	No	No	No	No	No	No	0.62	1	33.6	516	3	376	14	1	1	0	0	0	0	1	0	0	0	0	0	0	0	0	0	0	0	0	0	0	0	No	0	0
male	53	45.8857	0	No	Independent	No	No	No	Yes	No	No	No	No	No	No	1.05	0	53	209	3	219	6	0	0	0	0	0	0	0	0	0	0	0	0	0	0	0	0	0	0	0	0	0	0	No	0	0
female	47	49.7764	0	Yes	Independent	Yes	No	No	No	No	No	No	No	No	No	0.6	0	40	394	3	214	5	0	0	0	0	0	0	0	0	0	0	0	0	0	0	0	0	0	0	0	0	0	0	No	0	0
male	59	28.084	0	Yes	Independent	No	No	No	Yes	No	No	No	No	No	No	0.83	0	42.4	326	2	309	5	0	0	0	0	0	0	0	0	0	0	0	0	0	0	0	0	0	0	0	0	0	0	No	0	0
male	73	21.1337	0	No	Independent	No	No	No	Yes	No	No	No	Yes	Yes	No	0.8	0	37.6	227	3	#NULL!	8	0	0	0	0	0	0	0	0	0	0	0	0	0	0	0	0	0	0	0	0	0	0	No	0	0
male	43	41.365	1	Yes	Independent	No	No	No	No	No	No	No	No	No	No	0.7	0	48.8	307	2	95	1	1	1	0	0	1	0	0	0	0	0	0	0	0	0	0	0	0	0	0	0	0	0	No	0	0
female	64	27.3972	0	No	Independent	No	No	No	No	No	No	No	No	No	No	0.87	0	41.4	311	2	291	0	0	0	0	0	0	0	0	0	0	0	0	0	0	0	0	0	0	0	0	0	0	0	No	0	1
female	83	34.4462	1	No	Independent	No	No	No	Yes	No	No	No	No	No	No	0.76	1	39.7	206	3	145	4	0	0	0	0	0	0	0	0	0	0	0	0	0	0	0	0	0	0	0	0	0	0	No	0	1
male	71	39.3117	0	No	Partially Dependent	No	No	No	No	No	No	No	No	No	No	0.8		40.4	195	4	313	15	1	1	0	0	0	1	0	0	0	0	0	0	0	0	0	0	0	0	0	0	0	0	No	0	0
female	77	36.7956	1	No	Independent	Yes	No	No	Yes	No	No	No	Yes	No	No	1.2	0	39.2	326	3	141	3	0	0	0	0	0	0	0	0	0	0	0	0	0	0	0	0	0	0	0	0	0	0	No	0	0
female	50	38.7749	1	No	Independent	No	No	No	Yes	No	No	No	No	No	No	0.94	0	32.9	240	3	187	9	1	0	0	1	0	0	0	0	0	0	0	0	1	0	1	0	0	0	0	0	0	0	No	0	0
male	79	38.6902	1	No	Independent	Yes	No	No	Yes	No	No	No	No	No	No	1.14	1	39.6	157	4	179	16	1	0	0	1	0	0	0	0	0	0	0	0	1	0	0	0	0	0	0	0	0	0	No	0	0
female	55	35.9346	1	Yes	Independent	No	No	No	Yes	No	No	No	Yes	No	No	0.4	0	41.7	261	3	104	8	0	0	0	0	0	0	0	0	0	0	0	0	0	0	0	0	0	0	0	0	0	0	No	0	0
female	54	27.8069	0	No	Independent	No	No	No	No	No	No	No	No	No	No	0.62	0	36.9	163	3	254	9	0	0	0	0	0	0	0	0	0	0	0	0	0	0	0	0	0	0	0	0	0	0	No	0	0
female	66	38.4491	1	No	Independent	No	No	No	Yes	No	No	No	No	No	No	0.6	0	37.9	143	3	116	5	0	0	0	0	0	0	0	0	0	0	0	0	0	0	0	0	0	0	0	0	0	0	No	0	0
male	44	33.7701	0	No	Independent	No	No	No	No	No	No	No	Yes	No	No	0.87	0	45.1	332	3	285	8	1	1	0	0	0	1	0	0	0	0	0	0	0	0	0	0	0	0	0	0	0	0	No	0	0
female	73	43.5765	1	No	Partially Dependent	Yes	No	Yes	Yes	No	No	No	No	No	No	1	1	30	364	3	106	6	1	0	1	0	0	0	0	0	0	0	0	0	0	0	0	0	0	0	1	0	0	0	No	0	1
female	80	35.1169	0	No	Independent	No	No	No	No	No	No	No	No	No	No	1	0	40	243	4	206	6	0	0	0	0	0	0	0	0	0	0	0	0	0	0	0	0	0	0	0	0	0	0	No	0	0
female	55	32.3734	0	Yes	Independent	No	No	No	No	No	No	No	No	No	No	1	1	30	383	2	315	8	0	0	0	0	0	0	0	0	0	0	0	0	0	0	0	0	0	0	0	0	0	0	No	0	0
male	52	35.8833	0	No	Independent	No	No	No	Yes	No	No	No	No	No	No	1	0	49	285	2	326	6	0	0	0	0	0	0	0	0	0	0	0	0	0	0	0	0	0	0	0	0	0	0	No	0	0
female	48	43.7898	0	No	Independent	No	No	No	Yes	No	No	No	No	No	No	1	0	50	373	3	62	3	0	0	0	0	0	0	0	0	0	0	0	0	0	0	0	0	0	0	0	0	0	0	No	0	0
female	30	30.296	0	No	Independent	No	No	No	No	No	No	No	No	No	No	1	0	45	259	2	223	9	0	0	0	0	0	0	0	0	0	0	0	0	0	0	0	0	0	0	0	0	0	0	No	0	0
female	72	26.951	1	No	Independent	No	No	No	Yes	No	No	No	No	No	No	1	0	39	222	3	116	7	0	0	0	0	0	0	0	0	0	0	0	0	0	0	0	0	0	0	0	0	0	0	No	0	0
female	67	42.5136	1	Yes	Independent	No	No	No	Yes	No	No	No	No	No	No	1	0	36	200	3	69	4	0	0	0	0	0	0	0	0	0	0	0	0	0	0	0	0	0	0	0	0	0	0	No	0	0
female	75	39.3822	0	No	Independent	No	No	No	No	No	No	No	No	No	No	1	0	41	214	3	220	5	0	0	0	0	0	0	0	0	0	0	0	0	0	0	0	0	0	0	0	0	0	0	No	0	1
female	56	43.1645	0	Yes	Independent	Yes	No	No	Yes	No	No	No	No	No	No	1	0	40	249	3	207	6	0	0	0	0	0	0	0	0	0	0	0	0	0	0	0	0	0	0	0	0	0	0	No	0	1
female	73	36.046	0	No	Independent	No	No	No	Yes	No	No	No	No	No	No	1	1	38	250	3	106	11	0	0	0	0	0	0	0	0	0	0	0	0	0	0	0	0	0	0	0	0	0	0	No	0	0
female	70	29.3518	0	No	Independent	No	No	No	Yes	No	No	No	No	No	No	1	0	41	294	3	#NULL!	8	0	0	0	0	0	0	0	0	0	0	0	0	0	0	0	0	0	0	0	0	0	0	No	0	0
female	75	40.2381	1	No	Independent	No	No	Yes	Yes	No	No	No	No	No	No	1	0	47	279	3	136	6	0	0	0	0	0	0	0	0	0	0	0	0	0	0	0	0	0	0	0	0	0	0	No	0	0
female	56	21.9507	0	Yes	Independent	No	No	No	No	No	No	No	No	No	No	1	0	31	518	4	649	21	1	0	1	0	0	0	0	0	0	0	0	0	0	0	0	0	0	0	1	0	0	0	No	0	0
female	67	31.7548	1	Yes	Independent	No	No	No	No	No	No	No	No	No	No	1	0	38	276	3	444	4	0	0	0	0	0	0	0	0	0	0	0	0	0	0	0	0	0	0	0	0	0	0	No	0	0
male	67	33.128	0	No	Independent	No	No	No	Yes	No	No	No	No	No	No	1		39	224	3	381	14	0	0	0	0	0	0	0	0	0	0	0	0	0	0	0	0	0	0	0	0	0	0	No	0	0
male	61	25.523	0	No	Independent	No	No	No	No	No	No	No	No	No	No	1	0	46	225	2	243	2	0	0	0	0	0	0	0	0	0	0	0	0	0	0	0	0	0	0	0	0	0	0	No	0	0
female	63	29.2281	0	No	Independent	No	No	No	No	No	No	No	No	No	No	1	0	40	190	1	345	3	0	0	0	0	0	0	0	0	0	0	0	0	0	0	0	0	0	0	0	0	0	0	No	0	1
female	63	39.45	0	No	Independent	No	No	No	Yes	No	No	No	No	No	No	1	0	44	202	3	284	7	0	0	0	0	0	0	0	0	0	0	0	0	0	0	0	0	0	0	0	0	0	0	No	0	0
female	60	26.6605	0	No	Independent	No	No	No	Yes	No	No	No	No	No	No	1	0	41	294	2	140	5	0	0	0	0	0	0	0	0	0	0	0	0	0	0	0	0	0	0	0	0	0	0	No	0	1
female	57	42.1593	0	No	Independent	No	No	No	Yes	No	No	No	No	No	No	1	0	38	182	3	78	3	0	0	0	0	0	0	0	0	0	0	0	0	0	0	0	0	0	0	0	0	0	0	No	0	0
male	71	30.8224	0	Yes	Independent	Yes	No	No	Yes	No	No	No	No	No	No	1		37	305	3	#NULL!	0	0	0	0	0	0	0	0	0	0	0	0	0	0	0	0	0	0	0	0	0	0	0	No	0	0
female	52	38.2774	0	No	Independent	No	No	No	No	No	No	No	No	No	No	1	0	40	265	3	275	7	0	0	0	0	0	0	0	0	0	0	0	0	0	0	0	0	0	0	0	0	0	0	No	0	0
female	90	23.025	0	No	Partially Dependent	No	No	No	No	No	No	No	No	No	No	2	1	26	180	3	62	6	1	0	1	0	0	0	0	0	0	0	0	0	0	0	0	0	0	0	1	0	0	0	No	0	0
female	68	48.043	1	No	Independent	No	No	No	Yes	No	No	No	No	No	No	3	0	30	186	3	205	13	0	0	0	0	0	0	0	0	0	0	0	0	0	0	0	0	0	0	0	0	0	0	No	0	0
female	75	25.2467	0	No	Independent	No	No	No	Yes	No	No	No	No	No	No	1	0	28	134	3	192	16	1	0	1	0	0	0	0	0	0	0	0	0	0	0	0	0	0	0	1	0	0	0	No	0	0
female	53	48.5763	0	No	Independent	No	No	No	No	No	No	No	No	No	No	1	0	38	389	3	274	8	1	0	0	1	0	0	0	0	0	0	1	0	0	0	0	0	0	0	0	0	0	0	No	0	0
female	57	20.7841	0	Yes	Independent	No	No	No	Yes	No	No	No	No	No	No	1	0	45	346	3	147	6	1	1	0	1	0	0	1	0	0	0	0	0	0	0	0	0	0	0	0	0	1	0	No	0	0
male	61	30.5616	0	Yes	Independent	No	No	No	No	No	No	No	No	No	No	1	0	48	237	3	526	11	0	0	0	0	0	0	0	0	0	0	0	0	0	0	0	0	0	0	0	0	0	0	No	0	0
female	49	50.1306	0	Yes	Independent	No	No	No	Yes	No	No	No	No	No	No	1	0	38	281	3	221	7	1	1	0	0	1	0	0	0	0	0	0	0	0	0	0	0	0	0	0	0	0	0	No	0	0
female	68	31.1507	1	No	Partially Dependent	No	No	Yes	Yes	No	No	No	No	No	No	3	1	31	177	3	88	11	0	0	0	0	0	0	0	0	0	0	0	0	0	0	0	0	0	0	0	0	0	0	No	0	0
male	65	50.947	1	No	Independent	No	No	No	Yes	No	No	No	No	No	No	2	0	40	224	4	120	9	1	1	0	0	1	0	0	0	0	0	0	0	0	0	0	0	0	0	0	0	0	0	No	0	0
male	50	33.5109	1	No	Independent	No	No	No	Yes	No	No	No	No	No	No	1	0	46	246	3	82	2	0	0	0	0	0	0	0	0	0	0	0	0	0	0	0	0	0	0	0	0	0	0	No	0	0
female	72	24.5456	0	No	Independent	No	No	No	No	No	No	No	No	No	No	1	0	40	349	4	182	7	0	0	0	0	0	0	0	0	0	0	0	0	0	0	0	0	0	0	0	0	0	0	No	0	0
male	57	35.1461	0	Yes	Independent	No	No	No	Yes	No	No	No	No	No	No					3	147	1	0	0	0	0	0	0	0	0	0	0	0	0	0	0	0	0	0	0	0	0	0	0	No	0	1
female	76	36.9612	1	No	Independent	No	No	No	Yes	No	No	No	No	No	No	1	1	37	172	3	155	27	1	0	0	1	0	0	0	0	0	0	1	0	0	0	0	0	0	0	0	1	0	0	No	0	0
male	54	40.058	0	No	Independent	No	No	No	Yes	No	No	No	No	No	No	1	0			2	322	3	0	0	0	0	0	0	0	0	0	0	0	0	0	0	0	0	0	0	0	0	0	0	No	0	1
female	58	22.9191	0	No	Independent	Yes	No	No	Yes	No	No	No	No	Yes	No	0	0	36	194	3	135	24	1	0	1	0	0	0	0	0	0	0	0	0	0	0	0	0	0	0	1	0	0	0	No	1	0
female	66	41.6017	1	No	Independent	No	No	No	Yes	No	No	No	No	No	No	1	0	36	223	3	63	4	0	0	0	0	0	0	0	0	0	0	0	0	0	0	0	0	0	0	0	0	0	0	No	0	0
male	39	45.4831	0	No	Independent	No	No	No	No	No	No	No	No	No	No	1	1	44	218	3	63	3	0	0	0	0	0	0	0	0	0	0	0	0	0	0	0	0	0	0	0	0	0	0	No	0	0
female	79	46.4808	0	No	Independent	No	No	No	No	No	No	No	No	No	No	1	0	40	236	3	#NULL!	2	0	0	0	0	0	0	0	0	0	0	0	0	0	0	0	0	0	0	0	0	0	0	No	0	0
female	75	21.0335	0	No	Totally Dependent	No	No	No	No	No	No	No	Yes	No	No	0	1	27	356	3	142	20	0	0	0	0	0	0	0	0	0	0	0	0	0	0	0	0	0	0	0	0	0	0	No	0	0
female	67	44.3324	1	No	Independent	No	No	No	Yes	No	No	No	No	No	No	2	0	37	264	3	265	5	1	1	0	0	0	1	0	0	0	0	0	0	0	0	0	0	0	0	0	0	0	0	No	0	0
male	82	35.1535	0	No	Independent	No	No	No	Yes	No	No	No	No	No	No	1	0	36	238	3	163	9	0	0	0	0	0	0	0	0	0	0	0	0	0	0	0	0	0	0	0	0	0	0	No	0	0
male	61	25.3966	0	No	Independent	No	No	No	Yes	No	No	No	No	No	No	1	0	45	178	3	466	11	0	0	0	0	0	0	0	0	0	0	0	0	0	0	0	0	0	0	0	0	0	0	No	0	0
female	62	34.7661	1	No	Independent	No	No	No	Yes	No	No	No	No	No	No	1	0	47	206	3	169	5	0	0	0	0	0	0	0	0	0	0	0	0	0	0	0	0	0	0	0	0	0	0	No	0	0
male	53	36.3274	0	No	Independent	No	No	No	Yes	No	No	No	No	No	No	1		41	310	3	155	6	0	0	0	0	0	0	0	0	0	0	0	0	0	0	0	0	0	0	0	0	0	0	No	0	0
male	51	33.9067	0	Yes	Independent	No	No	No	No	No	No	No	No	No	No	1	0	49	246	2	85	2	0	0	0	0	0	0	0	0	0	0	0	0	0	0	0	0	0	0	0	0	0	0	No	0	0
female	27	43.6806	0	Yes	Independent	No	No	No	No	No	No	No	No	No	No	1	0	39	311	3	292	6	0	0	0	0	0	0	0	0	0	0	0	0	0	0	0	0	0	0	0	0	0	0	No	0	0
male	72	27.9793	0	No	Independent	No	No	No	No	No	No	No	No	No	No					3	290	1	0	0	0	0	0	0	0	0	0	0	0	0	0	0	0	0	0	0	0	0	0	0	No	0	1
female	49	39.6794	0	No	Independent	No	No	No	No	No	No	No	Yes	No	No	1	0	39	145	4	116	4	1	1	0	1	1	0	0	0	0	0	0	0	1	0	0	0	0	0	0	0	0	0	No	0	0
male	72	24.9661	0	No	Independent	No	No	No	Yes	No	No	No	No	No	No	2		33	289	3	68	2	0	0	0	0	0	0	0	0	0	0	0	0	0	0	0	0	0	0	0	0	0	0	No	0	1
female	62	30.4663	0	No	Independent	No	No	No	Yes	No	No	No	Yes	No	No	1	0	49	318	3	73	9	0	0	0	0	0	0	0	0	0	0	0	0	0	0	0	0	0	0	0	0	0	0	No	0	0
male	56	26.4993	0	No	Independent	No	No	No	No	No	No	No	No	No	No	1	0	41	175	3	400	10	0	0	0	0	0	0	0	0	0	0	0	0	0	0	0	0	0	0	0	0	0	0	No	0	0
male	42	31.6373	0	No	Independent	No	No	No	Yes	No	No	No	Yes	No	No	1	1	38	195	3	626	7	0	0	0	0	0	0	0	0	0	0	0	0	0	0	0	0	0	0	0	0	0	0	No	0	0
female	69	38.0856	1	No	Independent	No	No	No	Yes	No	No	No	No	No	No	1	0	38	257	3	211	6	1	0	0	1	0	0	0	0	0	0	0	0	1	0	0	0	0	0	0	0	0	0	No	0	0
female	72	24.7996	0	Yes	Independent	Yes	No	No	Yes	No	No	No	No	No	No	1	0	32	271	4	109	12	1	0	0	1	0	0	0	0	0	0	0	1	0	0	0	0	0	0	0	1	0	0	No	0	0
female	65	45.0103	0	No	Independent	No	No	No	No	No	No	No	No	No	No	1.5		39.2	219	3	151	3	0	0	0	0	0	0	0	0	0	0	0	0	0	0	0	0	0	0	0	0	0	0	No	0	0
female	68	36.3252	0	No	Independent	No	No	No	Yes	No	No	No	Yes	No	No	0.8	0	47.5	199	3	169	2	0	0	0	0	0	0	0	0	0	0	0	0	0	0	0	0	0	0	0	0	0	0	No	0	1
female	68	44.1079	0	No	Independent	No	No	No	Yes	No	No	No	No	No	No	1.67	0	34.1	190	3	195	1	0	0	0	0	0	0	0	0	0	0	0	0	0	0	0	0	0	0	0	0	0	0	No	0	1
male	60	35.7274	0	No	Independent	No	No	No	No	No	No	No	No	No	No	1.22	0	44.3	231	2	70	0	0	0	0	0	0	0	0	0	0	0	0	0	0	0	0	0	0	0	0	0	0	0	No	0	1
male	55	27.7546	1	Yes	Independent	No	No	No	No	No	No	No	No	No	No	0.8	0	44.4	257	3	194	1	0	0	0	0	0	0	0	0	0	0	0	0	0	0	0	0	0	0	0	0	0	0	No	0	0
female	74	35.3329	1	No	Independent	No	No	No	No	No	No	No	No	No	No	0.84	0	43.2	383	3	144	12	0	0	0	0	0	0	0	0	0	0	0	0	0	0	0	0	0	0	0	0	0	0	No	0	0
female	48	30.6999	0	No	Independent	No	No	No	No	No	No	No	No	No	No	0.71	0	42.8	240	2	#NULL!	1	0	0	0	0	0	0	0	0	0	0	0	0	0	0	0	0	0	0	0	0	0	0	No	0	0
female	81	26.2565	0	No	Independent	No	No	No	No	No	No	No	Yes	No	No	0.95	0	42.9	315	2	184	3	0	0	0	0	0	0	0	0	0	0	0	0	0	0	0	0	0	0	0	0	0	0	No	0	0
male	65	38.3949	1	No	Independent	No	No	No	Yes	No	No	No	No	No	No	1.12	0	43.2	160	3	121	3	0	0	0	0	0	0	0	0	0	0	0	0	0	0	0	0	0	0	0	0	0	0	No	0	0
female	59	36.1874	0	No	Independent	No	No	No	Yes	No	No	No	No	No	No	0.66	0	38	187	3	200	8	0	0	0	0	0	0	0	0	0	0	0	0	0	0	0	0	0	0	0	0	0	0	No	0	0
female	57	40.2705	0	No	Independent	No	No	No	No	No	No	No	No	No	No	1.03	0	42.9	310	2	146	4	0	0	0	0	0	0	0	0	0	0	0	0	0	0	0	0	0	0	0	0	0	0	No	0	0
female	50	27.6151	0	No	Independent	No	No	No	No	No	No	No	No	No	No	0.39	0	35.7	346	1	101	1	0	0	0	0	0	0	0	0	0	0	0	0	0	0	0	0	0	0	0	0	0	0	No	0	1
male	62	29.2392	1	No	Independent	No	No	No	Yes	No	No	No	No	No	No	1		43.5	185	2	348	8	1	1	0	0	1	0	0	0	0	0	0	0	0	0	0	0	0	0	0	0	0	0	No	0	0
male	79	26.6255	1	No	Independent	No	No	No	No	No	No	No	No	No	No	0.88	0	43.6	118	2	95	2	0	0	0	0	0	0	0	0	0	0	0	0	0	0	0	0	0	0	0	0	0	0	No	0	0
female	69	19.3083	1	No	Independent	No	No	No	No	No	No	No	No	No	No	0.79		39.6	362	2	171	1	0	0	1	0	0	0	0	0	0	0	0	0	0	0	0	0	0	0	0	0	0	0	No	1	0
male	61	32.9486	0	No	Independent	No	No	No	No	No	No	No	No	No	No	1.26	0	54.1	279	2	224	1	0	0	0	0	0	0	0	0	0	0	0	0	0	0	0	0	0	0	0	0	0	0	No	0	1
male	62	29.6951	0	No	Independent	No	No	No	Yes	No	No	No	No	No	No					2	122	0	0	0	0	0	0	0	0	0	0	0	0	0	0	0	0	0	0	0	0	0	0	0	No	0	0
female	63	25.2938	1	No	Independent	No	No	No	Yes	No	No	No	No	No	No	0.93	0	32	228	3	171	4	0	0	0	0	0	0	0	0	0	0	0	0	0	0	0	0	0	0	0	0	0	0	No	0	0
female	66	42.3365	1	No	Independent	No	No	No	Yes	No	No	No	No	No	No	0.8	0	40	214	4	137	0	0	0	0	0	0	0	0	0	0	0	0	0	0	0	0	0	0	0	0	0	0	0	No	0	1
male	57	34.436	0	No	Independent	No	No	No	Yes	No	No	No	No	No	No					2	332	1	0	0	0	0	0	0	0	0	0	0	0	0	0	0	0	0	0	0	0	0	0	0	No	0	1
male	59	33.374	0	No	Independent	No	No	No	No	No	No	No	Yes	No	No			47	187	3	283	4	0	0	0	0	0	0	0	0	0	0	0	0	0	0	0	0	0	0	0	0	0	0	No	0	0
female	74	28.4068	1	No	Independent	No	No	No	Yes	No	No	No	No	No	No	0.6	1	45.6	211	3	280	2	0	0	0	0	0	0	0	0	0	0	0	0	0	0	0	0	0	0	0	0	0	0	No	0	1
female	41	31.4115	0	No	Independent	No	No	No	No	No	No	No	No	Yes	No					3	120	0	0	0	0	0	0	0	0	0	0	0	0	0	0	0	0	0	0	0	0	0	0	0	No	0	1
male	22	25.0672	0	No	Independent	No	No	No	No	No	No	No	No	No	No	1.15	0	41.4	226	3	415	4	0	0	0	0	0	0	0	0	0	0	0	0	0	0	0	0	0	0	0	0	0	0	No	0	0
male	42	38.9122	0	No	Independent	No	No	No	Yes	No	No	No	No	No	No	0.83	0	45.3	302	3	#NULL!	0	0	0	0	0	0	0	0	0	0	0	0	0	0	0	0	0	0	0	0	0	0	0	No	0	1
female	78	35.6111	1	No	Independent	No	No	No	Yes	No	No	No	No	No	No	0.75		35.9	324	2	162	5	0	0	0	0	0	0	0	0	0	0	0	0	0	0	0	0	0	0	0	0	0	0	No	0	0
male	71	39.9376	1	No	Independent	No	No	No	Yes	No	No	No	No	No	No			45	261	3	86	0	0	0	0	0	0	0	0	0	0	0	0	0	0	0	0	0	0	0	0	0	0	0	No	0	0
female	69	29.4881	0	No	Independent	No	No	No	Yes	No	No	No	No	No	No					3	92	0	0	0	0	0	0	0	0	0	0	0	0	0	0	0	0	0	0	0	0	0	0	0	No	0	0
female	30	29.6204	0	No	Independent	No	No	No	No	No	No	No	No	No	No	0.6		48	359	1	67	0	0	0	0	0	0	0	0	0	0	0	0	0	0	0	0	0	0	0	0	0	0	0	No	0	0
male	76	27.3194	0	No	Independent	No	No	No	No	No	No	No	No	No	No	1.06	0	42.3	197	3	108	0	0	0	0	0	0	0	0	0	0	0	0	0	0	0	0	0	0	0	0	0	0	0	No	0	0
male	61	23.8063	0	No	Independent	No	No	No	No	No	No	No	Yes	No	No	1.27	0	46.8	211	3	193	3	0	0	0	0	0	0	0	0	0	0	0	0	0	0	0	0	0	0	0	0	0	0	No	0	0
male	75	25.9705	0	No	Independent	No	No	No	No	No	No	No	No	No	No	0.99	0	37	189	3	69	3	0	0	0	0	0	0	0	0	0	0	0	0	0	0	0	0	0	0	0	0	0	0	No	0	0
male	77	29.4141	0	No	Independent	No	No	No	Yes	No	No	No	No	No	No	0.73	0	47.7	93	4	142	1	0	0	0	0	0	0	0	0	0	0	0	0	0	0	0	0	0	0	0	0	0	0	No	0	1
female	64	31.554	0	No	Independent	No	No	No	No	No	No	No	No	No	No		0	37.6	204	1	#NULL!	0	0	0	0	0	0	0	0	0	0	0	0	0	0	0	0	0	0	0	0	0	0	0	No	0	1
female	58	37.2476	0	No	Independent	No	No	No	No	No	No	No	No	No	No	1.27		33.7	253	4	117	0	0	0	0	0	0	0	0	0	0	0	0	0	0	0	0	0	0	0	0	0	0	0	No	0	1
female	84	31.9319	0	No	Partially Dependent	No	No	Yes	Yes	No	No	No	No	No	Yes	0.82	0	33.8	226	4	404	-99	1	1	1	1	0	1	0	1	0	0	0	1	1	0	1	0	0	0	1	0	0	0	No	1	0
male	67	25.904	0	No	Independent	No	No	No	Yes	No	No	No	No	No	No	0.98	0	37	377	2	68	0	0	0	0	0	0	0	0	0	0	0	0	0	0	0	0	0	0	0	0	0	0	0	No	0	1
male	74	35.7312	1	Yes	Independent	Yes	No	No	No	No	No	No	No	No	No	1.7		49	145	4	216	27	1	0	1	1	0	0	0	0	1	0	0	1	0	0	0	0	0	0	0	0	1	0	No	1	0
male	71	36.6095	1	No	Independent	No	No	Yes	Yes	No	No	No	No	No	No	1.2	0	39.5	200	3	222	8	0	0	0	0	0	0	0	0	0	0	0	0	0	0	0	0	0	0	0	0	0	0	No	0	0
female	49	33.7331	1	No	Independent	No	No	No	Yes	No	No	No	No	No	No	1.54	1	33.8	274	3	185	5	1	1	1	0	1	0	0	1	0	0	0	0	0	0	0	0	0	0	0	0	0	0	No	1	0
female	64	32.4419	0	No	Independent	No	No	No	No	No	No	No	No	No	No					2	122	8	0	0	0	0	0	0	0	0	0	0	0	0	0	0	0	0	0	0	0	0	0	0	No	0	0
female	60	22.4649	0	No	Independent	No	No	No	Yes	No	No	No	No	No	No	0.9	0	39.7	243	2	155	0	0	0	0	0	0	0	0	0	0	0	0	0	0	0	0	0	0	0	0	0	0	0	No	0	0
male	58	31.6373	0	No	Independent	No	No	No	Yes	No	No	No	No	No	No	0.86		44.4	339	2	224	4	1	0	0	1	0	0	0	0	0	0	0	0	0	0	0	0	0	0	0	1	0	0	No	0	0
female	62	24.6225	1	Yes	Independent	No	No	No	Yes	No	No	No	No	No	No	0.5	0			4	129	3	0	0	0	0	0	0	0	0	0	0	0	0	0	0	0	0	0	0	0	0	0	0	No	0	0
male	90	25.1046	0	No	Unknown	No	No	No	No	No	No	No	No	No	No					2	153	0	0	0	0	0	0	0	0	0	0	0	0	0	0	0	0	0	0	0	0	0	0	0	No	0	0
male	77	27.8247	0	No	Independent	No	No	No	No	No	No	No	No	No	No	0.97		47	199	2	157	2	0	0	0	0	0	0	0	0	0	0	0	0	0	0	0	0	0	0	0	0	0	0	No	0	0
male	66	23.7359	0	No	Independent	No	No	No	No	No	No	No	No	No	No	0.89		43.8	140	2	234	5	0	0	0	0	0	0	0	0	0	0	0	0	0	0	0	0	0	0	0	0	0	0	No	0	0
female	49	30.1786	0	No	Independent	No	No	No	Yes	No	No	No	No	No	No	0.75	0	42	373	2	#NULL!	0	0	0	0	0	0	0	0	0	0	0	0	0	0	0	0	0	0	0	0	0	0	0	No	0	1
female	69	33.8338	0	No	Independent	No	No	No	Yes	No	No	No	No	No	No	0.7	1	30.8	393	3	227	5	1	0	0	1	0	0	0	0	1	0	0	0	0	0	0	0	0	0	0	0	0	0	No	0	0
male	22	29.454	0	No	Independent	No	No	No	No	No	No	No	No	No	No					2	#NULL!	-99	0	0	0	0	0	0	0	0	0	0	0	0	0	0	0	0	0	0	0	0	0	0	No	0	0
female	70	32.224	0	No	Independent	No	No	No	Yes	No	No	No	No	No	No	0.7		41.6	286	3	202	7	0	0	0	0	0	0	0	0	0	0	0	0	0	0	0	0	0	0	0	0	0	0	No	0	0
female	52	42.5686	0	No	Independent	No	No	No	No	No	No	No	No	No	No					2	109	1	0	0	0	0	0	0	0	0	0	0	0	0	0	0	0	0	0	0	0	0	0	0	No	0	0
female	54	36.9612	0	No	Independent	No	No	No	No	No	No	No	No	No	No	0.7	0	40.4	347	3	314	5	0	0	0	0	0	0	0	0	0	0	0	0	0	0	0	0	0	0	0	0	0	0	No	0	0
male	71	30.9924	0	No	Independent	No	No	No	No	No	No	No	No	No	No	1.08	0	44.1	217	2	111	1	0	0	0	0	0	0	0	0	0	0	0	0	0	0	0	0	0	0	0	0	0	0	No	0	0
male	47	55.8202	0	No	Independent	No	No	No	No	No	No	No	No	No	No	0.93	0	54.8	315	3	302	5	0	0	0	0	0	0	0	0	0	0	0	0	0	0	0	0	0	0	0	0	0	0	No	0	0
male	56	30.7864	1	No	Independent	No	No	No	Yes	No	No	No	Yes	No	No	1.14	0	50	97	3	399	5	0	0	0	0	0	0	0	0	0	0	0	0	0	0	0	0	0	0	0	0	0	0	No	0	0
female	61	29.1801	0	No	Independent	No	No	No	Yes	No	No	No	No	No	No	0.8	0	43	214	3	357	4	0	0	0	0	0	0	0	0	0	0	0	0	0	0	0	0	0	0	0	0	0	0	No	0	0
male	47	42.825	0	No	Independent	No	No	No	Yes	No	No	No	No	No	No	1.1	0	47	318	3	135	0	0	0	0	0	0	0	0	0	0	0	0	0	0	0	0	0	0	0	0	0	0	0	No	0	0
female	50	40.1041	1	No	Independent	No	No	No	No	No	No	No	No	No	No	1		44	257	2	212	4	0	0	0	0	0	0	0	0	0	0	0	0	0	0	0	0	0	0	0	0	0	0	No	0	0
female	42	47.4255	0	Yes	Independent	No	No	No	Yes	No	No	No	No	No	No	1.84	0	36.5	227	3	545	11	1	1	1	1	0	0	1	0	1	1	0	0	0	0	0	0	0	0	1	0	0	1	No	0	0
male	56	32.1916	0	No	Independent	No	No	No	No	No	No	No	No	No	No	1.3	0	45.5	183	3	205	4	0	0	0	0	0	0	0	0	0	0	0	0	0	0	0	0	0	0	0	0	0	0	No	0	0
female	64	31.4735	1	No	Independent	No	No	No	No	No	No	No	No	No	No	0.72	0	39.7	189	3	196	6	0	0	0	0	0	0	0	0	0	0	0	0	0	0	0	0	0	0	0	0	0	0	No	0	0
female	37	30.5051	0	No	Independent	No	No	No	No	No	No	No	No	Yes	No	0.71	0	45.6	276	3	254	3	0	0	0	0	0	0	0	0	0	0	0	0	0	0	0	0	0	0	0	0	0	0	No	0	0
female	58	35.5311	0	No	Independent	No	No	No	No	No	No	No	No	No	No	0.87		39.2	195	2	207	1	0	0	0	0	0	0	0	0	0	0	0	0	0	0	0	0	0	0	0	0	0	0	No	0	1
male	53	30.6976	0	No	Independent	No	No	No	Yes	No	No	No	No	No	No					3	241	6	0	0	0	0	0	0	0	0	0	0	0	0	0	0	0	0	0	0	0	0	0	0	No	0	0
male	76	29.2945	0	No	Independent	No	No	No	Yes	No	No	No	No	No	No	0.9		43		3	228	4	0	0	0	0	0	0	0	0	0	0	0	0	0	0	0	0	0	0	0	0	0	0	No	0	0
male	64	34.0056	0	No	Independent	No	No	No	No	No	No	No	No	No	No	1.43		42	268	2	153	0	0	0	0	0	0	0	0	0	0	0	0	0	0	0	0	0	0	0	0	0	0	0	No	0	1
male	64	33.6026	0	No	Independent	No	No	No	Yes	No	No	No	No	No	No	1.1	0	39.2	190	3	153	7	0	0	0	0	0	0	0	0	0	0	0	0	0	0	0	0	0	0	0	0	0	0	No	0	0
male	64	30.6834	0	No	Independent	No	No	No	Yes	No	No	No	No	No	No	0.71	0	43.9	264	2	164	2	0	0	0	0	0	0	0	0	0	0	0	0	0	0	0	0	0	0	0	0	0	0	No	0	0
female	39	44.723	1	Yes	Independent	No	No	No	No	No	No	No	No	No	No	0.7	0	38	350	3	149	0	0	0	0	0	0	0	0	0	0	0	0	0	0	0	0	0	0	0	0	0	0	0	No	0	1
female	50	50.5877	0	No	Independent	No	No	No	Yes	No	No	No	No	No	No	0.85	0	39.1	300	3	223	5	0	0	0	0	0	0	0	0	0	0	0	0	0	0	0	0	0	0	0	0	0	0	No	0	0
male	55	35.7274	0	No	Independent	No	No	No	Yes	No	No	No	No	No	No	2.5	0	38	738	3	321	8	1	0	0	1	0	0	0	0	0	1	0	0	1	0	0	0	0	0	0	0	0	0	No	0	0
female	68	33.6734	1	No	Independent	No	No	No	Yes	No	No	No	No	No	No	0.8	0	46	252	3	175	6	0	0	0	0	0	0	0	0	0	0	0	0	0	0	0	0	0	0	0	0	0	0	No	0	0
male	65	24.5894	0	No	Independent	No	No	No	Yes	No	No	No	Yes	No	No	0.76	0	53.4	286	3	259	15	1	1	1	0	1	0	0	0	0	0	0	0	0	0	0	0	0	0	1	0	0	0	No	0	0
male	59	26.9253	0	No	Independent	No	No	No	No	No	No	No	No	No	No	1.2	0	40.5	306	2	205	0	0	0	0	0	0	0	0	0	0	0	0	0	0	0	0	0	0	0	0	0	0	0	No	0	1
male	41	41.5006	0	No	Independent	No	No	No	No	No	No	No	No	No	No	0.8		49.1	261	2	100	0	0	0	0	0	0	0	0	0	0	0	0	0	0	0	0	0	0	0	0	0	0	0	No	0	0
female	79	33.2997	0	No	Independent	No	No	No	No	No	No	No	No	No	No	0.93	0	43.3	209	3	232	6	1	1	0	0	1	0	0	0	0	0	0	0	0	0	0	0	0	0	0	0	0	0	No	0	0
male	42	28.1017	0	No	Independent	No	No	No	No	No	No	No	Yes	No	No	1.2		43.3	177	2	297	4	0	0	0	0	0	0	0	0	0	0	0	0	0	0	0	0	0	0	0	0	0	0	No	0	1
female	57	28.737	0	No	Independent	No	No	No	No	No	No	No	No	No	No			37	259	2	233	2	0	0	0	0	0	0	0	0	0	0	0	0	0	0	0	0	0	0	0	0	0	0	No	0	1
female	58	36.9181	0	No	Independent	No	No	No	Yes	No	No	No	No	No	No	0.72		43.4	195	3	228	6	1	1	1	0	1	0	0	0	0	0	0	0	0	0	0	0	0	0	0	0	0	0	No	1	0
female	64	38.7749	1	No	Independent	No	No	No	Yes	No	No	No	No	Yes	No	0.9	0	38	258	3	333	5	0	0	0	0	0	0	0	0	0	0	0	0	0	0	0	0	0	0	0	0	0	0	No	0	0
male	57	30.9924	0	No	Independent	No	No	Yes	Yes	No	No	No	No	No	No	0.77	0	44	162	3	158	4	0	0	0	0	0	0	0	0	0	0	0	0	0	0	0	0	0	0	0	0	0	0	No	0	0
female	47	35.1535	0	No	Partially Dependent	No	No	No	No	No	No	No	No	No	No	0.6		38	217	3	74	38	0	0	0	0	0	0	0	0	0	0	0	0	0	0	0	0	0	0	0	0	0	0	No	0	0
male	43	30.1083	0	Yes	Independent	No	No	No	No	No	No	No	No	No	No	0.9	0	44.2	231	3	98	0	0	0	0	0	0	0	0	0	0	0	0	0	0	0	0	0	0	0	0	0	0	0	No	0	1
female	70	42.2176	1	No	Independent	No	No	No	No	No	No	No	No	No	No	0.7	0	38.6	186	3	191	5	0	0	0	0	0	0	0	0	0	0	0	0	0	0	0	0	0	0	0	0	0	0	No	0	0
male	47	39.148	0	No	Independent	No	No	No	Yes	No	No	No	No	No	No	0.69	0	37.7	177	3	335	11	1	0	1	1	0	0	0	0	0	0	0	0	0	0	0	0	0	0	0	1	0	0	No	1	0
female	58	35.7823	1	No	Independent	No	No	No	Yes	No	No	No	No	No	No	0.6	0	41.5	264	3	127	4	1	1	0	0	1	0	0	0	0	0	0	0	0	0	0	0	0	0	0	0	0	0	No	0	0
male	71	33.3632	0	No	Independent	Yes	No	No	Yes	No	No	No	No	No	No	1.8		49.1	295	3	212	5	0	0	0	0	0	0	0	0	0	0	0	0	0	0	0	0	0	0	0	0	0	0	No	0	0
male	62	29.4141	0	No	Independent	No	No	No	Yes	No	No	No	No	No	No	1.08	0	46.1	157	3	#NULL!	0	0	0	0	0	0	0	0	0	0	0	0	0	0	0	0	0	0	0	0	0	0	0	No	0	1
male	47	36.5412	0	No	Independent	No	No	No	No	No	No	No	No	No	No	1.27	0	50	240	2	219	1	0	0	0	0	0	0	0	0	0	0	0	0	0	0	0	0	0	0	0	0	0	0	No	0	1
female	44	40.3879	1	No	Independent	No	No	No	Yes	No	No	No	No	No	No					2	202	-99	1	0	1	1	0	0	0	0	0	0	0	1	1	0	1	1	0	0	0	0	0	0	No	1	0
female	68	29.5366	1	No	Independent	No	No	No	Yes	No	No	No	No	No	No	0.6	0	41	411	3	257	6	1	1	1	0	0	0	0	1	0	0	0	0	0	0	0	0	0	0	0	0	0	0	No	1	0
female	65	28.8368	0	No	Independent	No	No	No	No	No	No	No	No	No	No	0.7	0	37.2	174	3	139	12	0	0	0	0	0	0	0	0	0	0	0	0	0	0	0	0	0	0	0	0	0	0	No	0	0
male	46	27.3194	0	No	Independent	No	No	No	No	No	No	No	No	No	No	1.4	0	44	274	3	137	1	0	0	0	0	0	0	0	0	0	0	0	0	0	0	0	0	0	0	0	0	0	0	No	0	0
female	50	36.8058	0	No	Independent	No	No	No	Yes	No	No	No	No	No	No					3	185	8	0	0	0	0	0	0	0	0	0	0	0	0	0	0	0	0	0	0	0	0	0	0	No	0	0
female	60	31.93	1	No	Independent	No	No	No	Yes	No	No	No	No	No	No	0.91	0	39.9	294	2	188	3	0	0	0	0	0	0	0	0	0	0	0	0	0	0	0	0	0	0	0	0	0	0	No	0	0
male	66	33.5168	0	No	Independent	No	No	No	Yes	No	No	No	No	No	No	1.1	0	47.1	201	2	97	0	0	0	0	0	0	0	0	0	0	0	0	0	0	0	0	0	0	0	0	0	0	0	No	0	0
female	46	40.3947	0	No	Independent	No	No	No	Yes	No	No	No	No	No	No					3	137	0	0	0	0	0	0	0	0	0	0	0	0	0	0	0	0	0	0	0	0	0	0	0	No	0	1
male	74	33.379	0	No	Independent	No	No	No	Yes	No	No	No	Yes	No	No	1.8	0	38.6	186	3	301	21	1	0	1	1	0	0	0	0	1	1	0	1	1	0	0	0	0	0	0	1	1	0	No	1	0
male	64	38.3543	0	No	Independent	No	No	No	Yes	No	No	No	No	No	No	1	0	44.7	200	3	191	7	0	0	0	0	0	0	0	0	0	0	0	0	0	0	0	0	0	0	0	0	0	0	No	0	0
female	78	33.105	1	No	Independent	No	No	No	Yes	No	No	No	No	No	No	0.8	0	42.9	208	3	235	8	0	0	0	0	0	0	0	0	0	0	0	0	0	0	0	0	0	0	0	0	0	0	No	0	0
female	72	34.8966	1	No	Independent	No	No	No	Yes	No	No	No	No	No	No	0.8	0	34.1	140	3	108	0	0	0	0	0	0	0	0	0	0	0	0	0	0	0	0	0	0	0	0	0	0	0	No	0	1
female	46	29.8667	0	No	Independent	No	No	No	No	No	No	No	No	No	No	0.78		37	189	2	225	1	0	0	0	0	0	0	0	0	0	0	0	0	0	0	0	0	0	0	0	0	0	0	No	0	1
male	55	31.1181	0	No	Independent	No	No	No	No	No	No	No	No	No	No	1.1	0	47.4	244	2	63	0	0	0	0	0	0	0	0	0	0	0	0	0	0	0	0	0	0	0	0	0	0	0	No	0	1
female	52	35.5311	0	No	Independent	No	No	No	No	No	No	No	No	No	No	0.8	0	41	168	2	307	5	0	0	0	0	0	0	0	0	0	0	0	0	0	0	0	0	0	0	0	0	0	0	No	0	0
female	71	25.8481	0	No	Independent	No	No	No	Yes	No	No	No	No	No	No	0.7		41.6	154	2	146	4	0	0	0	0	0	0	0	0	0	0	0	0	0	0	0	0	0	0	0	0	0	0	No	0	0
female	35	34.9414	0	No	Independent	No	No	No	No	No	No	No	No	No	No			39.7	262	2	220	1	0	0	0	0	0	0	0	0	0	0	0	0	0	0	0	0	0	0	0	0	0	0	No	0	1
male	59	37.0731	0	No	Independent	No	No	No	No	No	No	No	No	No	No					3	197	6	0	0	0	0	0	0	0	0	0	0	0	0	0	0	0	0	0	0	0	0	0	0	No	0	0
male	51	21.6136	0	No	Independent	No	No	No	Yes	No	No	No	No	No	No	1.78	0	38.5	166	3	239	7	0	0	0	0	0	0	0	0	0	0	0	0	0	0	0	0	0	0	0	0	0	0	No	0	0
female	45	29.2138	0	No	Independent	No	No	No	Yes	No	No	No	No	No	No	0.58	0	36.7	232	2	147	6	0	0	0	0	0	0	0	0	0	0	0	0	0	0	0	0	0	0	0	0	0	0	No	0	0
female	62	40.8171	0	No	Independent	No	No	No	Yes	No	No	No	No	No	No					3	209	0	0	0	0	0	0	0	0	0	0	0	0	0	0	0	0	0	0	0	0	0	0	0	No	0	1
female	65	27.9786	0	No	Independent	Yes	No	No	No	No	No	No	No	No	No					3	250	2	0	0	0	0	0	0	0	0	0	0	0	0	0	0	0	0	0	0	0	0	0	0	No	0	1
female	79	30.8279	1	No	Independent	No	No	No	Yes	No	No	No	No	No	No					3	125	3	1	0	1	1	0	0	0	0	0	0	0	0	1	0	0	0	0	0	1	0	0	0	No	1	0
female	43	40.6805	1	No	Independent	No	No	No	Yes	No	No	No	No	No	No	0.72		35	391	3	360	2	0	0	0	0	0	0	0	0	0	0	0	0	0	0	0	0	0	0	0	0	0	0	No	0	0
male	39	22.6551	0	Yes	Independent	No	No	No	Yes	No	No	No	Yes	No	No	1.51	0	31.8	279	3	73	1	0	0	0	0	0	0	0	0	0	0	0	0	0	0	0	0	0	0	0	0	0	0	No	0	0
female	66	30.0757	0	Yes	Independent	No	No	No	No	No	No	No	No	No	No	0.6	0	46.6	188	2	164	3	0	0	0	0	0	0	0	0	0	0	0	0	0	0	0	0	0	0	0	0	0	0	No	0	0
male	81	28.3452	0	No	Independent	No	No	No	Yes	No	No	No	No	No	No	1.14		40	138	3	140	1	0	0	0	0	0	0	0	0	0	0	0	0	0	0	0	0	0	0	0	0	0	0	No	0	0
female	47	41.5982	1	No	Independent	No	No	No	No	No	No	No	No	No	No	0.81	0	36	198	3	396	8	0	0	0	0	0	0	0	0	0	0	0	0	0	0	0	0	0	0	0	0	0	0	No	0	0
female	69	33.3023	0	No	Independent	No	No	No	Yes	No	No	No	No	No	No	0.8		45.4	201	2	87	0	0	0	0	0	0	0	0	0	0	0	0	0	0	0	0	0	0	0	0	0	0	0	No	0	0
female	66	21.457	0	Yes	Independent	No	No	No	No	No	No	No	No	No	No	0.6		39.4	358	2	103	2	0	0	0	0	0	0	0	0	0	0	0	0	0	0	0	0	0	0	0	0	0	0	No	0	0
female	54	32.3571	0	No	Independent	No	No	No	Yes	No	No	No	No	No	No	0.7		42.5	238	2	144	5	0	0	0	0	0	0	0	0	0	0	0	0	0	0	0	0	0	0	0	0	0	0	No	0	0
female	45	35.428	0	No	Independent	No	No	No	No	No	No	No	No	No	No	0.86		40.2	421	2	145	1	0	0	0	0	0	0	0	0	0	0	0	0	0	0	0	0	0	0	0	0	0	0	No	0	1
male	65	27.0462	0	No	Independent	No	No	No	Yes	No	No	No	No	No	No	1.3	0	47	198	3	455	5	0	0	0	0	0	0	0	0	0	0	0	0	0	0	0	0	0	0	0	0	0	0	No	0	0
male	70	30.4205	0	No	Independent	No	No	No	Yes	No	No	No	No	No	No	1.1		41.1	372	1	125	4	0	0	0	0	0	0	0	0	0	0	0	0	0	0	0	0	0	0	0	0	0	0	No	0	0
female	68	32.1072	0	No	Independent	No	No	No	No	No	No	No	No	No	No	0.95		41	248	2	71	1	0	0	0	0	0	0	0	0	0	0	0	0	0	0	0	0	0	0	0	0	0	0	No	0	1
female	42	20.8305	0	No	Independent	No	No	No	No	No	No	No	No	No	No	0.68	0	37.3	247	2	#NULL!	0	0	0	0	0	0	0	0	0	0	0	0	0	0	0	0	0	0	0	0	0	0	0	No	0	1
female	65	24.3276	1	No	Independent	No	No	Yes	Yes	No	No	No	No	No	No	0.8		38.1	262	3	218	10	0	0	0	0	0	0	0	0	0	0	0	0	0	0	0	0	0	0	0	0	0	0	No	0	0
male	72	35.9971	0	No	Independent	No	No	No	Yes	No	No	No	No	No	No	0.8		42	346	3	168	0	0	0	0	0	0	0	0	0	0	0	0	0	0	0	0	0	0	0	0	0	0	0	No	0	1
female	61	37.284	1	No	Independent	No	No	No	Yes	No	No	No	No	No	No	0.89		41.7	448	3	177	2	0	0	0	0	0	0	0	0	0	0	0	0	0	0	0	0	0	0	0	0	0	0	No	0	0
male	71	36.1228	0	No	Independent	No	No	No	No	No	No	No	No	Yes	No	1	0	44.4	209	3	332	-99	1	1	1	1	0	0	1	0	0	1	0	1	0	0	0	0	0	0	1	1	0	1	No	1	0
female	70	30.2314	0	No	Independent	No	No	No	Yes	No	No	No	No	No	No	0.97				3	163	2	0	0	0	0	0	0	0	0	0	0	0	0	0	0	0	0	0	0	0	0	0	0	No	0	0
female	65	23.4112	0	No	Independent	No	No	No	Yes	No	No	No	No	No	No	0.88		42	151	3	196	0	0	0	0	0	0	0	0	0	0	0	0	0	0	0	0	0	0	0	0	0	0	0	No	0	1
male	49	42.2595	0	No	Independent	No	No	No	No	No	No	No	No	No	No	1				3	128	0	0	0	0	0	0	0	0	0	0	0	0	0	0	0	0	0	0	0	0	0	0	0	No	0	1
female	77	32.224	0	No	Independent	No	No	No	Yes	No	No	No	No	No	No	0.8	0	41.4	182	3	167	5	0	0	0	0	0	0	0	0	0	0	0	0	0	0	0	0	0	0	0	0	0	0	No	0	0
male	60	35.2396	0	No	Independent	No	No	Yes	Yes	No	No	No	No	No	No	1.05	0	42.1	217	3	283	3	0	0	0	0	0	0	0	0	0	0	0	0	0	0	0	0	0	0	0	0	0	0	No	0	0
male	35	25.8427	0	No	Independent	No	No	No	No	No	No	No	No	No	No	1.16		47.6	183	2	246	4	0	0	0	0	0	0	0	0	0	0	0	0	0	0	0	0	0	0	0	0	0	0	No	0	0
female	62	30.1055	0	No	Independent	No	No	No	No	No	No	No	No	No	No	0.79		36.7	429	2	163	5	0	0	0	0	0	0	0	0	0	0	0	0	0	0	0	0	0	0	0	0	0	0	No	0	0
female	61	23.7262	0	No	Independent	No	No	No	Yes	No	No	No	Yes	No	No	0.87	0	38.8	237	2	400	9	1	1	1	0	1	0	0	0	0	0	0	0	0	0	0	0	0	0	1	0	0	0	No	0	0
female	70	26.7915	0	No	Independent	No	No	No	Yes	No	No	No	No	No	No	1		41.5	248	3	381	5	0	0	0	0	0	0	0	0	0	0	0	0	0	0	0	0	0	0	0	0	0	0	No	0	0
male	58	32.9486	0	Yes	Independent	No	No	No	Yes	No	No	No	No	No	No	1.02	0			2	#NULL!	0	0	0	0	0	0	0	0	0	0	0	0	0	0	0	0	0	0	0	0	0	0	0	No	0	1
male	62	31.8852	1	No	Independent	No	No	No	Yes	No	No	No	No	No	No	0.87	0	44.5	331	3	409	5	0	0	0	0	0	0	0	0	0	0	0	0	0	0	0	0	0	0	0	0	0	0	No	0	0
male	56	38.3813	0	No	Independent	No	No	No	Yes	No	No	No	No	No	No	1.01				3	71	0	0	0	0	0	0	0	0	0	0	0	0	0	0	0	0	0	0	0	0	0	0	0	No	0	1
male	75	38.1666	1	No	Independent	No	No	Yes	Yes	No	No	No	No	No	No					3	238	0	0	0	0	0	0	0	0	0	0	0	0	0	0	0	0	0	0	0	0	0	0	0	No	0	1
female	58	25.7931	0	No	Independent	No	No	No	No	No	No	No	No	No	No	0.8	0	39	266	2	160	3	0	0	0	0	0	0	0	0	0	0	0	0	0	0	0	0	0	0	0	0	0	0	No	0	0
female	84	31.6381	0	No	Independent	No	No	No	Yes	No	No	No	No	No	No			42.4	285	3	264	0	0	0	0	0	0	0	0	0	0	0	0	0	0	0	0	0	0	0	0	0	0	0	No	0	1
male	40	31.6373	0	No	Independent	No	No	No	No	No	No	No	No	No	No	1.1				2	#NULL!	1	0	0	0	0	0	0	0	0	0	0	0	0	0	0	0	0	0	0	0	0	0	0	No	0	1
female	60	34.2024	0	No	Independent	No	No	No	Yes	No	No	No	No	No	No	0.76	0	48.6	253	3	227	5	0	0	0	0	0	0	0	0	0	0	0	0	0	0	0	0	0	0	0	0	0	0	No	0	0
female	76	32.1905	0	No	Independent	No	No	No	Yes	No	No	No	No	No	No	0.9	0	39.2		2	110	0	0	0	0	0	0	0	0	0	0	0	0	0	0	0	0	0	0	0	0	0	0	0	No	0	0
male	51	32.2395	0	No	Independent	No	No	No	Yes	No	No	No	No	No	No	0.9	0	42	368	2	155	1	0	0	0	0	0	0	0	0	0	0	0	0	0	0	0	0	0	0	0	0	0	0	No	0	0
female	67	28.3419	0	No	Independent	No	No	No	No	No	No	No	No	No	No	0.9	0	39.3	380	3	75	2	0	0	0	0	0	0	0	0	0	0	0	0	0	0	0	0	0	0	0	0	0	0	No	0	1
female	40	39.8565	0	No	Unknown	No	No	No	No	No	No	No	No	No	No	0.95	0	41.3	234	2	181	7	0	0	0	0	0	0	0	0	0	0	0	0	0	0	0	0	0	0	0	0	0	0	No	0	0
female	26	41.8032	0	No	Independent	No	No	No	Yes	No	No	No	No	Yes	No	0.87	0	36.8	290	3	106	6	0	0	0	0	0	0	0	0	0	0	0	0	0	0	0	0	0	0	0	0	0	0	No	0	0
male	59	25.0879	0	No	Independent	No	No	No	No	No	No	No	No	No	No	1.04	0	47.1	202	3	#NULL!	0	0	0	0	0	0	0	0	0	0	0	0	0	0	0	0	0	0	0	0	0	0	0	No	0	1
female	36	51.4874	0	No	Independent	No	No	No	No	No	No	No	No	No	No	0.79		42.7	262	2	130	3	0	0	0	0	0	0	0	0	0	0	0	0	0	0	0	0	0	0	0	0	0	0	No	0	0
male	80	24.2487	0	No	Independent	No	No	No	Yes	No	No	No	No	No	No					3	125	2	0	0	0	0	0	0	0	0	0	0	0	0	0	0	0	0	0	0	0	0	0	0	No	0	0
male	84	32.1072	0	No	Independent	No	No	No	No	No	No	No	No	No	No	0.92		42.3	199	2	347	9	1	0	0	1	0	0	0	0	0	0	1	0	0	0	0	0	0	0	0	0	0	0	No	0	0
female	79	28.8983	0	No	Independent	No	No	No	Yes	No	No	No	No	No	No					3	201	4	0	0	0	0	0	0	0	0	0	0	0	0	0	0	0	0	0	0	0	0	0	0	No	0	0
female	54	33.0656	0	No	Independent	No	No	No	Yes	No	No	No	No	No	No	0.7	0	37	237	3	110	2	0	0	0	0	0	0	0	0	0	0	0	0	0	0	0	0	0	0	0	0	0	0	No	0	0
male	62	28.6485	0	No	Independent	No	No	No	No	No	No	No	No	No	No					2	179	0	0	0	0	0	0	0	0	0	0	0	0	0	0	0	0	0	0	0	0	0	0	0	No	0	1
female	57	31.0108	0	Yes	Independent	No	No	No	No	No	No	No	No	No	No	0.82		44.7	271	3	161	6	1	0	0	1	0	0	0	0	0	0	0	0	0	0	0	0	0	0	0	0	1	0	No	0	0
female	79	32.1905	0	No	Independent	No	No	No	No	No	No	No	No	No	No	0.62		41.5	213	3	257	1	0	0	0	0	0	0	0	0	0	0	0	0	0	0	0	0	0	0	0	0	0	0	No	0	1
male	36	28.9837	0	No	Independent	No	No	No	No	No	No	No	No	No	No					3	287	0	0	0	0	0	0	0	0	0	0	0	0	0	0	0	0	0	0	0	0	0	0	0	No	0	1
female	64	33.8366	0	No	Independent	No	No	No	No	No	No	No	No	No	No					2	272	3	1	1	0	0	1	0	0	0	0	0	0	0	0	0	0	0	0	0	0	0	0	0	No	0	1
female	68	32.4988	1	No	Independent	No	No	No	Yes	No	No	No	No	No	No	0.57	0	39.2	243	3	168	1	0	0	0	0	0	0	0	0	0	0	0	0	0	0	0	0	0	0	0	0	0	0	No	0	1
male	50	31.5426	1	No	Independent	No	No	No	No	No	No	No	Yes	No	No	0.88	0	48.3	257	3	173	5	0	0	1	0	0	0	0	0	0	0	0	0	0	0	0	0	0	0	0	0	0	0	No	1	0
female	32	35.5085	0	No	Independent	No	No	No	No	No	No	No	No	No	No	0.6	0	28.8	314	3	183	9	0	0	0	0	0	0	0	0	0	0	0	0	0	0	0	0	0	0	0	0	0	0	No	0	0
male	40	29.1589	0	No	Independent	No	No	No	No	No	No	No	No	No	No	1.24	0	41.7	192	2	255	6	0	0	0	0	0	0	0	0	0	0	0	0	0	0	0	0	0	0	0	0	0	0	No	0	0
male	57	31.8973	0	No	Independent	No	No	No	No	No	No	No	No	No	No	0.87	0	43.2	280	2	#NULL!	0	0	0	0	0	0	0	0	0	0	0	0	0	0	0	0	0	0	0	0	0	0	0	No	0	1
female	56	37.7625	1	No	Independent	No	No	No	No	No	No	No	No	No	No	0.9	0	37.9	237	3	105	5	0	0	0	0	0	0	0	0	0	0	0	0	0	0	0	0	0	0	0	0	0	0	No	0	0
male	62	29.1571	0	No	Independent	Yes	No	No	Yes	No	No	No	Yes	No	No	1.01	0	37.4	120	3	211	5	1	1	0	0	1	0	0	0	0	0	0	0	0	0	0	0	0	0	0	0	0	0	No	0	0
male	58	30.2729	0	No	Independent	No	No	No	Yes	No	No	No	No	No	No	0.98	0	36	242	2	#NULL!	0	0	0	0	0	0	0	0	0	0	0	0	0	0	0	0	0	0	0	0	0	0	0	No	0	1
male	40	24.6613	0	No	Independent	No	No	No	No	No	No	No	No	No	No	1.11	0	42.9	244	2	62	0	0	0	0	0	0	0	0	0	0	0	0	0	0	0	0	0	0	0	0	0	0	0	No	0	1
female	42	24.5456	0	No	Independent	No	No	No	No	No	No	No	No	No	No	0.64		36.3	260	1	166	1	0	0	0	0	0	0	0	0	0	0	0	0	0	0	0	0	0	0	0	0	0	0	No	0	1
male	44	32.4974	0	No	Independent	No	No	No	No	No	No	No	No	No	No					3	159	3	0	0	0	0	0	0	0	0	0	0	0	0	0	0	0	0	0	0	0	0	0	0	No	0	0
male	67	32.2805	0	No	Independent	No	No	No	Yes	No	No	No	No	No	No	1.4	0	49.1	159	3	87	11	1	0	1	1	0	0	0	0	0	0	1	0	0	0	0	0	0	0	0	0	0	0	No	1	0
male	62	30.5051	0	No	Independent	No	No	No	Yes	No	No	No	No	No	No	1.04		39.5	349	3	123	5	0	0	0	0	0	0	0	0	0	0	0	0	0	0	0	0	0	0	0	0	0	0	No	0	0
female	79	29.2641	0	No	Independent	No	No	No	Yes	No	No	No	No	Yes	No	1.19	0	34	182	3	136	2	0	0	0	0	0	0	0	0	0	0	0	0	0	0	0	0	0	0	0	0	0	0	No	0	0
male	63	33.3817	0	No	Independent	No	No	No	Yes	No	No	No	No	No	No	1.65		48.5	178	2	227	0	0	0	0	0	0	0	0	0	0	0	0	0	0	0	0	0	0	0	0	0	0	0	No	0	1
male	65	43.1816	0	No	Independent	No	No	No	Yes	No	No	No	No	No	No	0.84		37	369	3	215	2	0	0	0	0	0	0	0	0	0	0	0	0	0	0	0	0	0	0	0	0	0	0	No	0	0
male	64	38.2472	0	No	Independent	No	No	No	No	No	No	No	No	No	No	0.96	0	44.8	213	3	122	1	0	0	0	0	0	0	0	0	0	0	0	0	0	0	0	0	0	0	0	0	0	0	No	0	1
female	49	47.4374	0	No	Independent	No	No	No	Yes	No	No	No	No	No	No	1.01		35.5	262	2	103	0	0	0	0	0	0	0	0	0	0	0	0	0	0	0	0	0	0	0	0	0	0	0	No	0	1
female	69	32.6146	0	No	Independent	No	No	No	Yes	No	No	No	No	No	No	0.96		39.9	253	2	214	4	0	0	0	0	0	0	0	0	0	0	0	0	0	0	0	0	0	0	0	0	0	0	No	0	0
male	45	33.2263	1	No	Independent	No	No	No	No	No	No	No	No	No	No	1.05	0	45.1	225	2	344	4	0	0	0	0	0	0	0	0	0	0	0	0	0	0	0	0	0	0	0	0	0	0	No	0	0
male	55	35.4254	0	No	Independent	No	No	No	Yes	No	No	No	No	No	No	0.89	0	45.9	198	3	221	5	0	0	0	0	0	0	0	0	0	0	0	0	0	0	0	0	0	0	0	0	0	0	No	0	0
male	42	41.7016	0	No	Independent	No	No	No	No	No	No	No	No	No	No	0.85	0	48	265	3	168	2	0	0	0	0	0	0	0	0	0	0	0	0	0	0	0	0	0	0	0	0	0	0	No	0	0
male	61	33.379	0	No	Independent	No	No	No	Yes	No	No	No	No	No	No	1.13	0	44.2	234	2	62	1	0	0	0	0	0	0	0	0	0	0	0	0	0	0	0	0	0	0	0	0	0	0	No	0	0
female	73	21.6329	0	No	Independent	No	No	No	No	No	No	No	No	No	No	0.7	0	46.8	247	2	244	1	0	0	0	0	0	0	0	0	0	0	0	0	0	0	0	0	0	0	0	0	0	0	No	0	1
female	74	29.7595	0	No	Independent	No	No	No	Yes	No	No	No	Yes	No	No	1.1	0	40.9	280	3	260	2	0	0	0	0	0	0	0	0	0	0	0	0	0	0	0	0	0	0	0	0	0	0	No	0	1
female	66	25.3188	0	No	Independent	No	No	No	No	No	No	No	No	No	No	0.52	1	34.1	347	2	140	9	0	0	0	0	0	0	0	0	0	0	0	0	0	0	0	0	0	0	0	0	0	0	No	0	0
female	74	33.643	0	No	Independent	No	No	No	Yes	No	No	No	No	No	No	1.02	0	32.5	347	3	#NULL!	0	0	0	0	0	0	0	0	0	0	0	0	0	0	0	0	0	0	0	0	0	0	0	No	0	1
male	50	31.1181	0	No	Independent	No	No	No	No	No	No	No	No	No	No	0.82	0	51.1	225	2	75	0	0	0	0	0	0	0	0	0	0	0	0	0	0	0	0	0	0	0	0	0	0	0	No	0	1
male	48	37.4492	0	No	Independent	No	No	No	Yes	No	No	No	No	No	No	0.91		52.2	245	2	114	0	0	0	0	0	0	0	0	0	0	0	0	0	0	0	0	0	0	0	0	0	0	0	No	0	0
female	69	35.3329	0	No	Independent	No	No	No	Yes	No	No	No	No	No	No	1.2	1	35	287	3	468	9	1	0	0	1	0	0	0	0	0	0	0	0	1	0	0	0	0	0	0	0	0	0	No	0	0
female	70	35.144	1	No	Independent	No	No	No	Yes	No	No	No	No	No	No	1.74		40.1	391	2	297	-99	0	0	0	0	0	0	0	0	0	0	0	0	0	0	0	0	0	0	0	0	0	0	No	0	1
male	60	18.4712	0	Yes	Independent	No	No	No	No	No	No	No	No	No	No	0.71		46.9	883	2	118	3	0	0	0	0	0	0	0	0	0	0	0	0	0	0	0	0	0	0	0	0	0	0	No	0	0
female	58	29.8128	0	No	Independent	Yes	No	No	Yes	No	No	No	No	No	No	0.7	0	40.1	355	3	312	5	0	0	0	0	0	0	0	0	0	0	0	0	0	0	0	0	0	0	0	0	0	0	No	0	0
female	68	30.6452	0	No	Independent	No	No	No	No	No	No	No	No	No	No	0.8	0	45.8	326	3	191	3	0	0	0	0	0	0	0	0	0	0	0	0	0	0	0	0	0	0	0	0	0	0	No	0	0
female	78	43.2692	0	No	Independent	No	No	No	Yes	No	No	No	No	No	No	0.6	0	44.4	364	3	159	5	0	0	0	0	0	0	0	0	0	0	0	0	0	0	0	0	0	0	0	0	0	0	No	0	0
female	33	23.923	0	No	Independent	No	No	No	No	No	No	No	No	No	No	1.11		45.4	254	1	206	3	0	0	0	0	0	0	0	0	0	0	0	0	0	0	0	0	0	0	0	0	0	0	No	0	0
female	68	28.9088	0	No	Independent	No	No	No	Yes	No	No	No	Yes	No	No	1.72	1	31.3	196	4	215	3	0	0	0	0	0	0	0	0	0	0	0	0	0	0	0	0	0	0	0	0	0	0	No	0	0
male	52	39.0309	1	No	Independent	No	No	No	Yes	No	No	No	No	No	No	0.97		44.1	153	3	397	6	0	0	0	0	0	0	0	0	0	0	0	0	0	0	0	0	0	0	0	0	0	0	No	0	0
female	56	29.4756	0	Yes	Independent	No	No	No	Yes	No	No	No	No	No	No	0.81	0	39	157	2	88	11	0	0	1	0	0	0	0	0	0	0	0	0	0	0	0	0	0	0	0	0	0	0	No	1	0
male	34	45.1624	0	No	Independent	No	No	No	No	No	No	No	No	No	No	0.9	0	48.1	452	3	73	0	0	0	0	0	0	0	0	0	0	0	0	0	0	0	0	0	0	0	0	0	0	0	No	0	0
female	63	29.3752	0	No	Independent	No	No	No	Yes	No	No	No	Yes	No	No	0.8	0	43.3	293	2	197	6	0	0	0	0	0	0	0	0	0	0	0	0	0	0	0	0	0	0	0	0	0	0	No	0	0
female	67	29.5824	0	No	Independent	No	No	No	No	No	No	No	No	No	No					2	146	4	0	0	0	0	0	0	0	0	0	0	0	0	0	0	0	0	0	0	0	0	0	0	No	0	0
female	79	23.8072	0	No	Independent	No	No	No	No	No	No	No	No	No	No	0.5	0	32.2	385	3	203	22	1	1	1	0	0	0	0	1	0	0	0	0	0	0	0	0	0	0	1	0	0	0	No	1	0
male	74	37.3612	0	No	Independent	No	No	No	Yes	No	No	No	No	No	No	1.4	0	44	274	3	148	9	0	0	0	0	0	0	0	0	0	0	0	0	0	0	0	0	0	0	0	0	0	0	No	0	0
male	56	27.7059	0	Yes	Independent	No	No	No	No	No	No	No	No	Yes	No					3	372	1	0	0	0	0	0	0	0	0	0	0	0	0	0	0	0	0	0	0	0	0	0	0	No	0	1
male	74	27.0645	0	Yes	Independent	No	No	No	Yes	No	No	No	No	No	No	2.3		57.9	230	3	98	2	0	0	0	0	0	0	0	0	0	0	0	0	0	0	0	0	0	0	0	0	0	0	No	0	0
male	44	52.0792	1	No	Independent	No	No	No	Yes	No	No	No	No	No	No	0.8	0	39.8	285	3	130	1	0	0	0	0	0	0	0	0	0	0	0	0	0	0	0	0	0	0	0	0	0	0	No	0	0
female	55	36.7326	0	No	Independent	No	No	No	No	No	No	No	No	No	No	0.92	0	43.7	187	3	80	1	0	0	0	0	0	0	0	0	0	0	0	0	0	0	0	0	0	0	0	0	0	0	No	0	0
male	65	27.5488	1	No	Independent	No	No	No	Yes	No	No	No	No	No	No	0.76				3	105	3	0	0	0	0	0	0	0	0	0	0	0	0	0	0	0	0	0	0	0	0	0	0	No	0	0
female	51	26.5206	0	No	Independent	No	No	No	Yes	No	No	Yes	No	No	No	0.8	0	39	228	3	226	0	0	0	0	0	0	0	0	0	0	0	0	0	0	0	0	0	0	0	0	0	0	0	No	0	1
female	62	34.0103	0	No	Independent	No	No	No	No	No	No	No	No	No	No					2	201	1	0	0	0	0	0	0	0	0	0	0	0	0	0	0	0	0	0	0	0	0	0	0	No	0	1
female	73	23.7368	0	No	Independent	No	No	No	No	No	No	No	No	No	No	1.87	0	44.8	316	2	200	4	0	0	0	0	0	0	0	0	0	0	0	0	0	0	0	0	0	0	0	0	0	0	No	0	0
female	63	24.4618	0	No	Independent	Yes	No	No	No	No	No	No	No	No	No	0.8	0	40.5	263	3	206	6	0	0	0	0	0	0	0	0	0	0	0	0	0	0	0	0	0	0	0	0	0	0	No	0	0
male	59	35.6222	1	No	Independent	No	No	No	Yes	No	No	No	No	No	No	1.64	0	39.1	254	3	267	2	0	0	0	0	0	0	0	0	0	0	0	0	0	0	0	0	0	0	0	0	0	0	No	0	1
male	71	23.5984	0	No	Independent	No	No	No	No	No	No	No	No	No	No	1.24	0	39.3	299	3	81	1	0	0	0	0	0	0	0	0	0	0	0	0	0	0	0	0	0	0	0	0	0	0	No	0	0
female	58	29.8595	0	No	Independent	No	No	No	No	No	No	No	No	No	No	0.79	0	42.7	247	2	107	2	0	0	0	0	0	0	0	0	0	0	0	0	0	0	0	0	0	0	0	0	0	0	No	0	0
male	46	42.914	0	No	Independent	No	No	No	Yes	No	No	No	No	No	No	0.98	0	40.9	267	3	374	5	0	0	0	0	0	0	0	0	0	0	0	0	0	0	0	0	0	0	0	0	0	0	No	0	1
male	62	24.9652	0	No	Independent	No	No	No	No	No	No	No	No	No	No	0.94	0	43.9	176	2	#NULL!	0	0	0	0	0	0	0	0	0	0	0	0	0	0	0	0	0	0	0	0	0	0	0	No	0	1
female	31	43.5787	0	Yes	Independent	No	No	No	No	No	No	No	No	No	No	0.85		37.3	166	3	208	4	0	0	0	0	0	0	0	0	0	0	0	0	0	0	0	0	0	0	0	0	0	0	No	0	0
male	69	25.1096	0	No	Independent	No	No	No	No	No	No	No	No	No	No	0.75		28	189	3	268	7	0	0	0	0	0	0	0	0	0	0	0	0	0	0	0	0	0	0	0	0	0	0	No	0	0
male	45	27.1184	0	No	Independent	No	No	No	No	No	No	No	No	No	No					1	79	1	0	0	0	0	0	0	0	0	0	0	0	0	0	0	0	0	0	0	0	0	0	0	No	0	0
female	40	34.2925	0	No	Independent	No	No	No	No	No	No	No	No	No	No	0.81		31.3	448	1	245	3	0	0	0	0	0	0	0	0	0	0	0	0	0	0	0	0	0	0	0	0	0	0	No	0	0
female	69	34.3882	0	No	Independent	No	No	No	Yes	No	No	No	No	No	No	0.7	0	43	210	2	93	3	0	0	0	0	0	0	0	0	0	0	0	0	0	0	0	0	0	0	0	0	0	0	No	0	0
female	50	32.8099	0	No	Independent	No	No	No	No	No	No	No	No	No	No	0.64	0	42.8	349	2	261	7	1	1	0	0	0	0	0	1	0	0	0	0	0	0	0	0	0	0	0	0	0	0	No	0	0
female	30	43.4243	0	Yes	Independent	No	No	No	No	No	No	No	No	No	No	0.8		37.8	468	2	151	4	1	1	0	0	0	1	0	0	0	0	0	0	0	0	0	0	0	0	0	0	0	0	No	0	0
male	60	32.8512	0	No	Independent	No	No	No	Yes	No	No	No	Yes	No	No	1.52	0	40.6	284	2	315	5	0	0	0	0	0	0	0	0	0	0	0	0	0	0	0	0	0	0	0	0	0	0	No	0	0
male	61	30.544	0	No	Independent	No	No	No	No	No	No	No	No	No	No					2	294	5	0	0	0	0	0	0	0	0	0	0	0	0	0	0	0	0	0	0	0	0	0	0	No	0	0
female	48	28.3424	0	No	Independent	No	No	No	Yes	No	No	No	No	No	No	0.9				3	144	1	0	0	0	0	0	0	0	0	0	0	0	0	0	0	0	0	0	0	0	0	0	0	No	0	0
male	60	33.9866	0	No	Independent	No	No	No	Yes	No	No	No	No	No	No	1.3	0	44.4	134	3	191	5	0	0	0	0	0	0	0	0	0	0	0	0	0	0	0	0	0	0	0	0	0	0	No	0	0
female	62	31.8247	0	No	Independent	No	No	No	No	No	No	No	No	No	No	0.8		37.5	244	2	303	4	0	0	0	0	0	0	0	0	0	0	0	0	0	0	0	0	0	0	0	0	0	0	No	0	0
female	68	32.6877	0	No	Independent	No	No	No	Yes	No	No	No	No	No	No	0.6	0	42.3	104	3	181	2	0	0	0	0	0	0	0	0	0	0	0	0	0	0	0	0	0	0	0	0	0	0	No	0	0
male	65	31.1359	0	Yes	Independent	No	No	No	Yes	No	No	No	No	No	No					3	108	3	0	0	0	0	0	0	0	0	0	0	0	0	0	0	0	0	0	0	0	0	0	0	No	0	0
female	50	34.3097	0	Yes	Independent	No	No	No	Yes	No	No	No	No	No	No	1.38		44.7	219	3	149	4	0	0	0	0	0	0	0	0	0	0	0	0	0	0	0	0	0	0	0	0	0	0	No	0	0
male	73	28.173	0	No	Independent	No	No	No	No	No	No	No	No	No	No	1.44	0	46.1	195	3	64	1	0	0	0	0	0	0	0	0	0	0	0	0	0	0	0	0	0	0	0	0	0	0	No	0	0
male	57	33.8945	0	No	Independent	No	No	No	Yes	No	No	No	No	No	No	0.87	0	42.9	303	2	65	1	0	0	0	0	0	0	0	0	0	0	0	0	0	0	0	0	0	0	0	0	0	0	No	0	0
female	66	35.8998	0	No	Independent	No	No	No	Yes	No	No	No	No	No	No	0.74		34	282	2	252	6	0	0	0	0	0	0	0	0	0	0	0	0	0	0	0	0	0	0	0	0	0	0	No	0	0
male	59	33.247	0	No	Independent	No	No	No	Yes	No	No	No	No	No	No	0.63	0	42.6	266	3	224	4	0	0	0	0	0	0	0	0	0	0	0	0	0	0	0	0	0	0	0	0	0	0	No	0	0
female	47	42.7574	0	No	Independent	No	No	No	Yes	No	No	No	No	No	No	0.91		43.7	285	2	79	1	0	0	0	0	0	0	0	0	0	0	0	0	0	0	0	0	0	0	0	0	0	0	No	0	1
female	76	29.2281	0	No	Independent	No	No	No	Yes	No	No	No	Yes	No	No					3	139	4	0	0	0	0	0	0	0	0	0	0	0	0	0	0	0	0	0	0	0	0	0	0	No	0	0
female	67	37.608	0	No	Independent	No	No	No	No	No	No	No	No	No	No	0.89		41.2	210	2	166	3	0	0	0	0	0	0	0	0	0	0	0	0	0	0	0	0	0	0	0	0	0	0	No	0	0
female	58	26.9125	1	No	Independent	No	No	No	Yes	No	No	No	Yes	No	No	0.89		41.9	275	3	255	4	0	0	0	0	0	0	0	0	0	0	0	0	0	0	0	0	0	0	0	0	0	0	No	0	0
male	71	28.8182	0	No	Independent	No	No	No	Yes	No	No	No	No	No	No	1.4	0	51.9	112	2	180	0	0	0	0	0	0	0	0	0	0	0	0	0	0	0	0	0	0	0	0	0	0	0	No	0	0
female	42	20.5265	0	No	Independent	No	No	No	No	No	No	No	No	No	No	1.08	0	41.7	200	2	93	0	0	0	0	0	0	0	0	0	0	0	0	0	0	0	0	0	0	0	0	0	0	0	No	0	0
male	74	28.4808	0	No	Independent	No	No	Yes	No	No	No	No	No	No	No	1.12		41.2	242	3	319	7	1	1	1	1	0	1	0	0	0	0	0	0	1	0	0	0	0	0	0	0	0	0	No	1	0
male	78	29.3452	1	No	Independent	No	No	No	Yes	No	No	No	No	No	No					3	189	14	0	0	0	0	0	0	0	0	0	0	0	0	0	0	0	0	0	0	0	0	0	0	No	0	0
female	61	34.3652	1	No	Independent	No	No	No	No	No	No	No	No	No	No	0.85	0	34.2	351	3	273	4	0	0	0	0	0	0	0	0	0	0	0	0	0	0	0	0	0	0	0	0	0	0	No	0	0
male	43	28.6615	0	No	Independent	No	No	No	Yes	No	No	No	No	No	No					2	172	3	0	0	0	0	0	0	0	0	0	0	0	0	0	0	0	0	0	0	0	0	0	0	No	0	0
male	60	35.0561	0	No	Independent	No	No	No	Yes	No	No	No	No	No	No	0.85		43.3	240	3	122	1	0	0	0	0	0	0	0	0	0	0	0	0	0	0	0	0	0	0	0	0	0	0	No	0	1
male	75	27.4671	0	No	Independent	No	No	No	No	No	No	No	No	No	No					2	291	1	0	0	0	0	0	0	0	0	0	0	0	0	0	0	0	0	0	0	0	0	0	0	No	0	1
male	57	26.5444	0	No	Independent	No	No	No	No	No	No	No	No	No	No	0.99	0	45.3	195	3	205	2	0	0	0	0	0	0	0	0	0	0	0	0	0	0	0	0	0	0	0	0	0	0	No	0	0
male	65	34.9984	1	Yes	Independent	No	No	No	Yes	No	No	No	No	No	No	0.93				3	292	8	1	0	0	1	0	0	0	0	0	0	0	0	1	0	0	0	0	0	0	0	0	0	No	0	0
male	51	34.8189	0	No	Independent	No	No	No	No	No	No	No	No	No	No	0.86		41.9	311	2	300	5	0	0	0	0	0	0	0	0	0	0	0	0	0	0	0	0	0	0	0	0	0	0	No	0	0
female	57	31.3651	0	No	Independent	No	No	No	Yes	No	No	No	No	Yes	No	0.86	0	39.9	103	2	231	2	0	0	0	0	0	0	0	0	0	0	0	0	0	0	0	0	0	0	0	0	0	0	No	0	0
male	48	35.2619	0	No	Independent	No	No	No	No	No	No	No	No	No	No	1.08		40.9	227	2	191	4	0	0	0	0	0	0	0	0	0	0	0	0	0	0	0	0	0	0	0	0	0	0	No	0	0
male	69	29.0524	0	No	Independent	No	No	Yes	Yes	No	No	No	No	No	No			41.7	335	3	281	7	0	0	0	0	0	0	0	0	0	0	0	0	0	0	0	0	0	0	0	0	0	0	No	0	0
male	36	40.8648	0	No	Independent	No	No	No	Yes	No	No	No	No	No	No	0.69	0	40.6	251	3	90	1	0	0	0	0	0	0	0	0	0	0	0	0	0	0	0	0	0	0	0	0	0	0	No	0	0
male	53	31.4	1	No	Independent	No	No	No	No	No	No	No	No	No	No	1.24	0	40.4	267	2	388	6	0	0	0	0	0	0	0	0	0	0	0	0	0	0	0	0	0	0	0	0	0	0	No	0	0
male	74	28.4519	1	No	Independent	No	No	No	Yes	No	No	No	Yes	No	No	1.74	0	11.8	208	3	157	2	0	0	0	0	0	0	0	0	0	0	0	0	0	0	0	0	0	0	0	0	0	0	No	0	1
female	41	39.1828	0	No	Independent	No	No	No	Yes	No	No	No	Yes	No	No	0.84	0	42.2	275	3	402	-99	1	0	1	1	0	0	0	0	1	1	0	1	1	0	0	0	0	0	0	0	0	1	No	1	0
female	36	29.8804	0	No	Independent	No	No	No	No	No	No	No	No	No	No	0.53	0	36.9	338	2	187	5	0	0	0	0	0	0	0	0	0	0	0	0	0	0	0	0	0	0	0	0	0	0	No	0	0
female	51	40.9697	0	Yes	Independent	No	No	No	No	No	No	No	Yes	Yes	No	0.8	0	39.8	215	3	317	5	0	0	0	0	0	0	0	0	0	0	0	0	0	0	0	0	0	0	0	0	0	0	No	0	0
female	49	38.1058	0	No	Independent	No	No	No	No	No	No	No	No	No	No					2	157	2	0	0	0	0	0	0	0	0	0	0	0	0	0	0	0	0	0	0	0	0	0	0	No	0	0
male	62	27.1967	0	No	Independent	Yes	No	No	Yes	No	No	No	No	No	No	1	0	47	257	3	344	2	0	0	0	0	0	0	0	0	0	0	0	0	0	0	0	0	0	0	0	0	0	0	No	0	1
male	50	31.3241	0	No	Independent	No	No	No	No	No	No	No	No	No	No	0.99	0	42.5	265	2	132	2	0	0	0	0	0	0	0	0	0	0	0	0	0	0	0	0	0	0	0	0	0	0	No	0	1
female	68	27.9786	0	No	Independent	No	No	No	No	No	No	No	No	No	No					2	97	0	0	0	0	0	0	0	0	0	0	0	0	0	0	0	0	0	0	0	0	0	0	0	No	0	1
female	75	36.1366	1	No	Independent	No	No	No	Yes	No	No	No	No	No	No	0.78		40.5	273	3	99	0	0	0	0	0	0	0	0	0	0	0	0	0	0	0	0	0	0	0	0	0	0	0	No	0	1
female	71	35.0161	0	No	Independent	No	No	No	Yes	No	No	No	No	No	No	0.9		45.4	281	3	394	3	0	0	0	0	0	0	0	0	0	0	0	0	0	0	0	0	0	0	0	0	0	0	No	0	1
male	67	32.0781	0	No	Independent	No	No	Yes	Yes	No	No	No	No	No	Yes					3	488	23	1	1	1	1	0	1	0	0	0	0	0	0	0	0	0	0	0	0	0	0	1	0	No	1	0
female	67	41.5682	0	No	Independent	No	No	No	Yes	No	No	No	No	No	No	0.74	0	44.9	252	2	109	3	0	0	0	0	0	0	0	0	0	0	0	0	0	0	0	0	0	0	0	0	0	0	No	0	0
female	70	33.8146	1	No	Independent	No	No	No	Yes	No	No	No	No	No	No	0.94		36.3	211	2	230	4	1	0	0	1	0	0	0	0	0	0	0	0	1	0	0	0	0	0	0	0	0	0	No	0	0
male	64	40.9009	0	Yes	Independent	No	No	No	No	No	No	No	No	No	No	0.66	0	47.1	243	3	213	2	0	0	0	0	0	0	0	0	0	0	0	0	0	0	0	0	0	0	0	0	0	0	No	0	1
male	42	37.4038	0	No	Independent	No	No	No	No	No	No	No	No	No	No	0.93		50.6	267	2	120	1	0	0	0	0	0	0	0	0	0	0	0	0	0	0	0	0	0	0	0	0	0	0	No	0	1
female	56	27.0693	0	No	Independent	No	No	No	Yes	No	No	No	No	No	No	0.9		39.8	314	3	279	2	0	0	0	0	0	0	0	0	0	0	0	0	0	0	0	0	0	0	0	0	0	0	No	0	1
male	44	39.458	1	No	Independent	No	No	No	No	No	No	No	No	No	No			46	290	2	209	4	0	0	0	0	0	0	0	0	0	0	0	0	0	0	0	0	0	0	0	0	0	0	No	0	0
male	67	29.8726	0	No	Independent	No	No	No	No	No	No	No	No	No	No	0.94		44.5	250	2	151	4	0	0	0	0	0	0	0	0	0	0	0	0	0	0	0	0	0	0	0	0	0	0	No	0	0
male	68	29.2887	0	No	Independent	No	No	No	No	No	No	No	No	No	No	0.8		50	212	2	74	0	0	0	0	0	0	0	0	0	0	0	0	0	0	0	0	0	0	0	0	0	0	0	No	0	0
female	53	29.5234	0	No	Independent	No	No	No	No	No	No	No	No	No	No	0.8	0	34.9	407	2	125	2	0	0	0	0	0	0	0	0	0	0	0	0	0	0	0	0	0	0	0	0	0	0	No	0	0
female	66	30.6452	0	No	Independent	No	No	No	Yes	No	No	No	No	No	No	0.6	0	45.2	253	2	261	3	0	0	0	0	0	0	0	0	0	0	0	0	0	0	0	0	0	0	0	0	0	0	No	0	0
female	72	30.291	0	No	Independent	No	No	No	No	No	No	No	No	No	No			39	220	3	365	6	1	1	1	0	0	0	1	0	0	0	0	0	0	0	0	0	0	0	0	0	0	0	No	1	0
female	67	35.7393	0	No	Independent	No	No	No	No	No	No	No	No	No	No	0.67	0	43	337	2	66	0	0	0	0	0	0	0	0	0	0	0	0	0	0	0	0	0	0	0	0	0	0	0	No	0	1
female	76	32.7197	0	No	Independent	No	No	No	Yes	No	No	No	No	No	No	0.9	0	43	207	3	217	8	0	0	0	0	0	0	0	0	0	0	0	0	0	0	0	0	0	0	0	0	0	0	No	0	0
female	58	24.8027	0	Yes	Independent	No	No	No	No	No	No	No	No	Yes	No	0.71		38	243	2	242	4	0	0	0	0	0	0	0	0	0	0	0	0	0	0	0	0	0	0	0	0	0	0	No	0	0
male	27	31.3289	0	No	Independent	No	No	No	No	No	No	No	No	No	No	0.82	0	46	205	3	418	1	0	0	0	0	0	0	0	0	0	0	0	0	0	0	0	0	0	0	0	0	0	0	No	0	1
female	54	37.1994	1	No	Independent	No	No	No	Yes	No	No	No	No	No	No	0.49		39.4	341	2	286	3	0	0	0	0	0	0	0	0	0	0	0	0	0	0	0	0	0	0	0	0	0	0	No	0	0
male	55	29.2945	0	No	Independent	No	No	No	No	No	No	No	Yes	No	No	1.15	0	52.1	214	3	305	4	0	0	0	0	0	0	0	0	0	0	0	0	0	0	0	0	0	0	0	0	0	0	No	0	0
female	74	27.4684	0	No	Independent	No	No	No	Yes	No	No	No	No	No	No	1.36	0	40.4	235	3	283	18	0	0	0	0	0	0	0	0	0	0	0	0	0	0	0	0	0	0	0	0	0	0	No	0	0
male	36	31.7963	0	No	Independent	No	No	No	No	No	No	No	No	Yes	No	0.79	0	46	254	3	204	3	0	0	0	0	0	0	0	0	0	0	0	0	0	0	0	0	0	0	0	0	0	0	No	0	0
female	71	27.292	1	No	Independent	No	No	No	Yes	No	No	No	No	No	No	2.3	0	37.9	399	3	167	13	1	0	0	1	0	0	0	0	0	0	0	0	1	0	0	0	0	0	0	0	0	0	No	0	0
male	75	36.5883	0	No	Independent	No	No	No	Yes	No	No	No	No	No	No	1.1		38.5	131	3	151	3	0	0	0	0	0	0	0	0	0	0	0	0	0	0	0	0	0	0	0	0	0	0	No	0	0
male	74	24.1375	1	No	Independent	No	No	No	Yes	No	No	No	No	Yes	No	1.6				3	138	3	0	0	0	0	0	0	0	0	0	0	0	0	0	0	0	0	0	0	0	0	0	0	No	0	0
female	60	44.1079	0	Yes	Independent	No	No	No	Yes	No	No	No	No	No	No					2	103	3	1	1	0	0	1	0	0	0	0	0	0	0	0	0	0	0	0	0	0	0	0	0	No	0	0
female	77	25.6853	0	No	Independent	No	No	No	Yes	No	No	No	No	No	No			43		2	240	6	1	0	0	1	0	0	0	0	0	0	0	0	0	0	1	0	0	0	0	0	0	0	No	0	0
male	78	26.7915	1	No	Independent	No	No	No	No	No	No	No	Yes	No	No	1.28	0	38.5	206	3	121	2	0	0	0	0	0	0	0	0	0	0	0	0	0	0	0	0	0	0	0	0	0	0	No	0	0
male	54	33.0544	0	No	Independent	No	No	No	Yes	No	No	No	No	No	No	0.8	0	49.1	255	3	208	1	0	0	0	0	0	0	0	0	0	0	0	0	0	0	0	0	0	0	0	0	0	0	No	0	1
male	69	26.1259	0	No	Independent	No	No	No	Yes	No	No	No	No	No	No	1.2	0	43.9	237	3	346	2	0	0	0	0	0	0	0	0	0	0	0	0	0	0	0	0	0	0	0	0	0	0	No	0	1
male	52	36.1793	0	No	Independent	No	No	No	No	No	No	No	No	No	No	0.63	0	43.4	181	2	186	3	0	0	0	0	0	0	0	0	0	0	0	0	0	0	0	0	0	0	0	0	0	0	No	0	0
female	66	33.3601	0	Yes	Independent	No	No	No	No	No	No	No	No	No	No	0.93		45.6	209	3	442	2	0	0	0	0	0	0	0	0	0	0	0	0	0	0	0	0	0	0	0	0	0	0	No	0	1
male	69	36.4915	0	No	Independent	No	No	No	Yes	No	No	No	No	No	No	0.9	0	40	325	2	216	0	0	0	0	0	0	0	0	0	0	0	0	0	0	0	0	0	0	0	0	0	0	0	No	0	1
male	51	26.1522	0	Yes	Partially Dependent	No	No	No	No	No	No	No	No	No	No					2	95	7	0	0	0	0	0	0	0	0	0	0	0	0	0	0	0	0	0	0	0	0	0	0	No	0	0
female	82	22.8625	0	No	Independent	No	No	No	No	No	No	Yes	No	No	No	1.02	1	33.6	114	3	#NULL!	2	0	0	0	0	0	0	0	0	0	0	0	0	0	0	0	0	0	0	0	0	0	0	No	0	0
male	40	25.8424	0	No	Independent	No	No	No	No	No	No	No	Yes	No	No					2	358	2	0	0	0	0	0	0	0	0	0	0	0	0	0	0	0	0	0	0	0	0	0	0	No	0	0
male	68	29.3752	0	No	Independent	No	No	No	Yes	No	No	No	No	No	No					2	149	4	0	0	0	0	0	0	0	0	0	0	0	0	0	0	0	0	0	0	0	0	0	0	No	0	0
female	86	28.9329	1	No	Independent	No	No	No	Yes	No	No	No	No	No	No	0.9	1	31.3	338	2	92	6	0	0	0	0	0	0	0	0	0	0	0	0	0	0	0	0	0	0	0	0	0	0	No	0	0
male	47	39.1357	0	Yes	Independent	No	No	No	Yes	No	No	No	No	No	No	0.8	0	52	300	3	359	1	0	0	0	0	0	0	0	0	0	0	0	0	0	0	0	0	0	0	0	0	0	0	No	0	1
female	75	29.9957	0	No	Independent	No	No	No	Yes	No	No	No	No	No	No	0.93	0	34.6	149	3	172	8	1	0	0	1	0	0	0	0	0	0	0	0	1	0	0	0	0	0	0	0	0	0	No	0	0
male	62	34.3295	0	No	Independent	No	No	No	No	No	No	No	No	No	No	1.07	0	45.7	308	3	#NULL!	0	0	0	0	0	0	0	0	0	0	0	0	0	0	0	0	0	0	0	0	0	0	0	No	0	1
female	40	24.374	0	No	Independent	No	No	No	No	No	No	No	Yes	No	No	0.62	0	39.3	314	2	67	0	0	0	0	0	0	0	0	0	0	0	0	0	0	0	0	0	0	0	0	0	0	0	No	0	1
female	78	28.2147	0	No	Independent	Yes	No	No	Yes	No	No	No	Yes	No	No	0.66	0	33.4	319	3	147	2	0	0	0	0	0	0	0	0	0	0	0	0	0	0	0	0	0	0	0	0	0	0	No	0	0
male	62	33.9067	1	No	Independent	No	No	No	Yes	No	No	No	No	No	No	0.65		40.5	170	3	73	2	0	0	0	0	0	0	0	0	0	0	0	0	0	0	0	0	0	0	0	0	0	0	No	0	0
female	61	26.6251	0	No	Independent	No	No	No	Yes	No	No	No	No	No	No	0.7		43.9	256	2	141	0	0	0	0	0	0	0	0	0	0	0	0	0	0	0	0	0	0	0	0	0	0	0	No	0	1
female	43	34.2173	1	Yes	Independent	No	No	No	No	No	No	No	No	No	No	0.69	0	45.2	229	2	261	1	1	1	0	0	1	0	0	0	0	0	0	0	0	0	0	0	0	0	0	0	0	0	No	0	0
male	59	27.7899	1	No	Independent	No	No	No	Yes	No	No	No	No	No	No	1.1		44.1	189	3	75	0	0	0	0	0	0	0	0	0	0	0	0	0	0	0	0	0	0	0	0	0	0	0	No	0	0
male	67	30.6976	0	No	Independent	No	No	No	Yes	No	No	No	No	No	No	0.77	0	40.4	335	3	255	11	1	0	0	1	0	0	0	0	1	0	0	1	0	0	0	0	0	0	0	0	0	1	No	0	0
female	66	32.0624	0	No	Independent	No	No	No	No	No	No	No	No	No	No	1.51	1	38.5	267	3	230	4	0	0	0	0	0	0	0	0	0	0	0	0	0	0	0	0	0	0	0	0	0	0	No	0	0
female	52	30.9893	0	No	Independent	No	No	No	No	No	No	Yes	No	No	No	0.73	0	40.9	225	4	252	5	0	0	0	0	0	0	0	0	0	0	0	0	0	0	0	0	0	0	0	0	0	0	No	0	0
male	65	38.3543	0	No	Independent	No	No	No	Yes	No	No	No	No	No	No	0.97	0	40.9	199	2	129	1	0	0	0	0	0	0	0	0	0	0	0	0	0	0	0	0	0	0	0	0	0	0	No	0	1
male	65	33.7518	0	No	Independent	Yes	No	No	No	No	No	No	No	No	No	0.7	0	41.3	209	4	187	5	1	1	0	1	1	0	0	0	0	0	0	0	1	0	0	0	0	0	0	0	0	0	No	0	0
male	59	31.1698	0	No	Independent	No	No	No	Yes	No	No	No	No	No	No					2	314	5	0	0	0	0	0	0	0	0	0	0	0	0	0	0	0	0	0	0	0	0	0	0	No	0	0
male	67	22.8892	0	No	Independent	No	No	No	Yes	No	No	No	No	No	No	1.16	0	45.8	222	3	158	1	0	0	0	0	0	0	0	0	0	0	0	0	0	0	0	0	0	0	0	0	0	0	No	0	1
female	51	37.4192	0	No	Independent	No	No	No	No	No	No	No	No	No	No	0.71		46.8	307	2	329	4	0	0	0	0	0	0	0	0	0	0	0	0	0	0	0	0	0	0	0	0	0	0	No	0	0
male	65	30.6665	0	No	Independent	No	No	No	Yes	No	No	No	No	No	No					3	329	5	0	0	0	0	0	0	0	0	0	0	0	0	0	0	0	0	0	0	0	0	0	0	No	0	0
male	72	27.6235	0	No	Independent	No	No	No	Yes	No	No	No	Yes	No	No	0.91		48.1	223	2	127	1	0	0	0	0	0	0	0	0	0	0	0	0	0	0	0	0	0	0	0	0	0	0	No	0	1
male	54	44.8699	0	No	Unknown	No	No	No	Yes	No	No	No	No	No	No	0.73	0	40.6	245	3	223	5	0	0	0	0	0	0	0	0	0	0	0	0	0	0	0	0	0	0	0	0	0	0	No	0	0
female	59	28.4068	1	No	Partially Dependent	No	No	No	Yes	No	No	No	No	Yes	No	0.6	0	39	436	2	217	5	0	0	0	0	0	0	0	0	0	0	0	0	0	0	0	0	0	0	0	0	0	0	No	0	0
female	49	42.7574	0	No	Independent	No	No	No	No	No	No	No	No	No	No	0.9	0	38.8	141	3	340	2	0	0	0	0	0	0	0	0	0	0	0	0	0	0	0	0	0	0	0	0	0	0	No	0	0
male	59	29.9861	0	No	Independent	No	No	No	Yes	No	No	No	No	No	No	1	0	46.7	256	3	84	0	0	0	0	0	0	0	0	0	0	0	0	0	0	0	0	0	0	0	0	0	0	0	No	0	1
female	53	32.3734	0	No	Independent	No	No	No	No	No	No	No	Yes	No	No			42	214	3	243	6	0	0	0	0	0	0	0	0	0	0	0	0	0	0	0	0	0	0	0	0	0	0	No	0	0
female	74	31.6381	0	No	Independent	No	No	No	Yes	No	No	Yes	No	No	No	1	1	42.1	307	3	151	3	0	0	0	0	0	0	0	0	0	0	0	0	0	0	0	0	0	0	0	0	0	0	No	0	1
male	57	31.778	0	No	Independent	No	No	No	Yes	No	No	No	No	No	No	1.7		36	231	2	102	0	0	0	0	0	0	0	0	0	0	0	0	0	0	0	0	0	0	0	0	0	0	0	No	0	1
male	50	35.7312	1	No	Independent	No	No	No	Yes	No	No	No	No	No	No	1.13	0	38.6	291	3	403	7	1	1	0	0	1	0	0	0	0	0	0	0	0	0	0	0	0	0	0	0	0	0	No	0	0
male	65	25.373	0	No	Independent	No	No	No	Yes	No	No	No	No	No	No	0.73		38	233	2	210	4	0	0	0	0	0	0	0	0	0	0	0	0	0	0	0	0	0	0	0	0	0	0	No	0	0
male	68	27.6727	0	No	Independent	No	No	No	Yes	No	No	No	Yes	No	No	0.97		39.6	165	3	127	6	0	0	0	0	0	0	0	0	0	0	0	0	0	0	0	0	0	0	0	0	0	0	No	0	0
male	34	28.9438	0	No	Independent	No	No	No	Yes	No	No	No	No	No	No	0.64		42	213	3	391	4	0	0	0	0	0	0	0	0	0	0	0	0	0	0	0	0	0	0	0	0	0	0	No	0	0
female	81	40.6218	0	No	Independent	Yes	No	No	Yes	No	No	No	No	No	No	0.9		41.5	161	3	119	6	1	1	0	0	1	0	0	0	0	0	0	0	0	0	0	0	0	0	0	0	0	0	No	0	0
female	69	43.3559	1	No	Independent	No	No	No	Yes	No	No	No	No	No	No	0.78	0	40.2	304	3	125	2	0	0	0	0	0	0	0	0	0	0	0	0	0	0	0	0	0	0	0	0	0	0	No	0	0
female	37	27.2907	0	No	Independent	No	No	No	No	No	No	No	No	No	No					1	377	0	0	0	0	0	0	0	0	0	0	0	0	0	0	0	0	0	0	0	0	0	0	0	No	0	1
male	60	29.5345	1	No	Independent	No	No	No	Yes	No	No	No	No	No	No	0.78	0	41.3	113	3	306	7	0	0	0	0	0	0	0	0	0	0	0	0	0	0	0	0	0	0	0	0	0	0	No	0	1
female	43	31.3538	0	No	Independent	No	No	No	No	No	No	No	No	No	No	0.6	0	36.8	252	3	327	3	1	0	0	1	0	0	0	0	0	0	1	0	0	0	0	0	0	0	0	1	0	0	No	0	0
male	54	34.6669	0	No	Independent	No	No	No	No	No	No	No	No	No	No					3	382	1	0	0	0	0	0	0	0	0	0	0	0	0	0	0	0	0	0	0	0	0	0	0	No	0	1
female	71	23.6497	0	No	Independent	No	No	No	No	No	No	No	No	No	No					2	128	3	0	0	0	0	0	0	0	0	0	0	0	0	0	0	0	0	0	0	0	0	0	0	No	0	0
male	58	30.286	1	No	Independent	Yes	No	No	Yes	No	No	No	No	No	No	0.5	0	46.6	194	4	224	4	0	0	0	0	0	0	0	0	0	0	0	0	0	0	0	0	0	0	0	0	0	0	No	0	0
male	45	34.4088	1	Yes	Independent	No	No	No	No	No	No	No	No	No	No					3	125	3	0	0	0	0	0	0	0	0	0	0	0	0	0	0	0	0	0	0	0	0	0	0	No	0	0
female	60	41.882	0	No	Independent	No	No	No	Yes	No	No	No	Yes	No	No	1.4	0	40.9	178	3	205	3	0	0	0	0	0	0	0	0	0	0	0	0	0	0	0	0	0	0	0	0	0	0	No	0	0
female	35	23.5941	0	No	Partially Dependent	No	No	No	No	No	No	No	No	No	No					2	341	5	0	0	0	0	0	0	0	0	0	0	0	0	0	0	0	0	0	0	0	0	0	0	No	0	0
female	79	23.859	0	No	Independent	No	No	No	Yes	No	No	No	No	No	No					2	109	0	0	0	0	0	0	0	0	0	0	0	0	0	0	0	0	0	0	0	0	0	0	0	No	0	1
male	63	32.488	0	No	Independent	No	No	No	Yes	No	No	No	No	No	No	0.94	0	44.8	233	2	233	7	1	0	0	1	0	0	0	0	0	0	0	0	1	0	0	0	0	0	0	0	0	0	No	0	0
female	40	39.0594	1	Yes	Independent	No	No	No	Yes	No	No	No	No	No	No	0.65	0	40.5		3	73	0	0	0	0	0	0	0	0	0	0	0	0	0	0	0	0	0	0	0	0	0	0	0	No	0	1
female	76	28.4237	0	No	Unknown	No	No	No	Yes	No	No	No	No	No	No	0.77	0	39.4	126	2	302	12	0	0	0	0	0	0	0	0	0	0	0	0	0	0	0	0	0	0	0	0	0	0	No	0	0
female	54	23.4634	0	No	Independent	No	No	No	No	No	No	No	No	No	No	0.82	0	40.5	197	2	#NULL!	0	0	0	0	0	0	0	0	0	0	0	0	0	0	0	0	0	0	0	0	0	0	0	No	0	1
female	53	43.2223	0	No	Independent	No	No	No	Yes	No	No	No	No	No	No	0.67	0	41.2	182	3	118	5	0	0	0	0	0	0	0	0	0	0	0	0	0	0	0	0	0	0	0	0	0	0	No	0	0
female	75	35.9476	0	No	Independent	No	No	No	No	No	No	No	No	No	No	0.6	0	44.4	260	3	419	11	0	0	0	0	0	0	0	0	0	0	0	0	0	0	0	0	0	0	0	0	0	0	No	0	0
male	77	30.6665	0	No	Independent	No	No	No	Yes	No	No	No	No	No	No	1.11	0	40.1	178	3	293	3	1	1	0	0	1	0	0	0	0	0	0	0	0	0	0	0	0	0	0	0	0	0	No	0	0
female	64	32.8766	1	No	Independent	No	No	No	Yes	No	No	No	No	No	No	0.94	0	42	297	2	101	1	0	0	0	0	0	0	0	0	0	0	0	0	0	0	0	0	0	0	0	0	0	0	No	0	0
female	82	27.2083	1	No	Independent	No	No	No	Yes	No	No	No	No	No	No	0.84		39.5	280	3	156	8	0	0	0	0	0	0	0	0	0	0	0	0	0	0	0	0	0	0	0	0	0	0	No	0	0
male	70	28.2809	1	No	Independent	No	No	No	Yes	No	No	No	No	No	No	1.03	0	38.5	255	3	154	2	0	0	0	0	0	0	0	0	0	0	0	0	0	0	0	0	0	0	0	0	0	0	No	0	0
male	65	25.9414	0	No	Independent	No	No	No	Yes	No	No	No	No	No	No	1.2		37.4	246	2	130	0	0	0	0	0	0	0	0	0	0	0	0	0	0	0	0	0	0	0	0	0	0	0	No	0	0
male	56	32.7833	0	No	Independent	No	No	No	No	No	No	No	No	No	No	2.5		44.5	136	3	325	2	0	0	0	0	0	0	0	0	0	0	0	0	0	0	0	0	0	0	0	0	0	0	No	0	1
male	48	33.7957	0	No	Independent	No	No	No	No	No	No	No	No	No	No	0.74		50	276	3	254	7	0	0	0	0	0	0	0	0	0	0	0	0	0	0	0	0	0	0	0	0	0	0	No	0	0
female	63	38.372	0	No	Independent	No	No	No	Yes	No	No	No	No	No	No					3	433	6	0	0	0	0	0	0	0	0	0	0	0	0	0	0	0	0	0	0	0	0	0	0	No	0	0
female	80	30.9446	1	No	Independent	No	No	No	Yes	No	No	No	No	No	No	0.86		36.6	250	3	471	4	0	0	0	0	0	0	0	0	0	0	0	0	0	0	0	0	0	0	0	0	0	0	No	0	1
male	83	28.4068	0	No	Independent	No	No	No	No	No	No	No	Yes	No	No	0.61	0	42	200	3	164	4	0	0	0	0	0	0	0	0	0	0	0	0	0	0	0	0	0	0	0	0	0	0	No	0	0
male	57	29.4141	0	No	Independent	Yes	No	No	Yes	No	No	No	No	No	No	0.9	0	38.4	180	3	#NULL!	3	1	1	0	0	1	0	0	0	0	0	0	0	0	0	0	0	0	0	0	0	0	0	No	0	0
male	33	32.7833	0	No	Independent	No	No	No	No	No	No	No	No	No	No	1.29	0	49.5	206	3	372	11	0	0	0	0	0	0	0	0	0	0	0	0	0	0	0	0	0	0	0	0	0	0	No	0	0
male	58	30.6834	0	No	Independent	No	No	No	Yes	No	No	No	No	No	No	1.1		43.9	383	2	186	3	0	0	0	0	0	0	0	0	0	0	0	0	0	0	0	0	0	0	0	0	0	0	No	0	0
female	57	24.2023	0	No	Independent	No	No	No	No	No	No	No	No	No	No					2	92	-99	0	0	0	0	0	0	0	0	0	0	0	0	0	0	0	0	0	0	0	0	0	0	No	0	0
female	77	32.0076	0	No	Independent	No	No	No	Yes	No	No	No	No	No	No	0.65	0	39.4	200	3	250	3	0	0	0	0	0	0	0	0	0	0	0	0	0	0	0	0	0	0	0	0	0	0	No	0	0
female	69	29.051	0	No	Independent	Yes	No	No	Yes	No	No	No	No	No	No	0.6	0	47.8	249	3	153	5	1	0	0	1	0	0	0	0	0	0	0	0	1	0	0	0	0	0	0	0	0	0	No	0	0
male	58	29.4282	0	No	Independent	No	No	No	No	No	No	No	No	No	No	0.64	0	23.6	364	2	153	1	0	0	0	0	0	0	0	0	0	0	0	0	0	0	0	0	0	0	0	0	0	0	No	0	0
male	64	28.1228	0	No	Independent	No	No	No	Yes	No	No	No	No	No	No	1	0	41.1	155	2	275	4	0	0	0	0	0	0	0	0	0	0	0	0	0	0	0	0	0	0	0	0	0	0	No	0	0
male	73	35.2937	1	No	Independent	Yes	No	Yes	Yes	No	No	Yes	No	No	No					3	210	17	1	0	0	1	0	0	0	0	0	1	0	0	0	1	0	0	0	0	0	0	0	0	No	0	0
female	41	30.9102	0	Yes	Independent	No	No	No	No	No	No	No	No	No	No	0.56	0	36	391	2	137	2	0	0	0	0	0	0	0	0	0	0	0	0	0	0	0	0	0	0	0	0	0	0	No	0	0
male	60	32.2805	0	No	Independent	No	No	No	No	No	No	No	No	No	No					3	442	8	0	0	0	0	0	0	0	0	0	0	0	0	0	0	0	0	0	0	0	0	0	0	No	0	0
female	63	29.0085	0	No	Independent	No	No	No	No	No	No	No	Yes	No	No	0.7		38.3	350	3	188	4	0	0	0	0	0	0	0	0	0	0	0	0	0	0	0	0	0	0	0	0	0	0	No	0	0
male	65	35.7044	0	No	Independent	No	No	No	Yes	No	No	No	No	No	No	0.9	0	41		3	259	5	1	0	0	1	0	0	0	0	0	0	1	0	0	0	0	0	0	0	0	0	0	0	No	0	0
female	67	33.4708	1	Yes	Independent	No	No	No	Yes	No	No	No	No	No	No	0.88		41.9	271	3	209	4	1	0	0	1	0	0	0	0	0	0	0	0	0	0	1	0	0	0	0	0	0	0	No	0	0
female	76	27.7218	0	No	Independent	Yes	No	No	Yes	No	No	No	No	No	No	0.92	0	42.4	151	3	331	3	0	0	0	0	0	0	0	0	0	0	0	0	0	0	0	0	0	0	0	0	0	0	No	0	0
female	44	32.7822	0	No	Independent	No	No	No	No	No	No	No	No	No	No	0.9		43	275	2	249	4	1	1	1	0	1	0	0	0	0	0	0	0	0	0	0	0	0	0	0	0	0	0	No	1	0
female	39	37.5889	0	Yes	Unknown	No	No	No	No	No	No	No	No	No	No	0.6		44		2	180	4	1	1	0	0	0	1	0	0	0	0	0	0	0	0	0	0	0	0	0	0	0	0	No	0	0
female	49	27.7751	0	No	Independent	No	No	No	No	No	No	No	No	No	No					3	124	0	0	0	0	0	0	0	0	0	0	0	0	0	0	0	0	0	0	0	0	0	0	0	No	0	1
female	73	28.7296	0	No	Independent	No	No	No	No	No	No	No	Yes	No	No					2	225	10	0	0	0	0	0	0	0	0	0	0	0	0	0	0	0	0	0	0	0	0	0	0	No	0	0
male	71	41.8972	1	No	Independent	No	No	No	Yes	No	No	No	No	Yes	No	1.27	0	43.9	144	3	207	13	0	0	0	0	0	0	0	0	0	0	0	0	0	0	0	0	0	0	0	0	0	0	No	0	0
male	65	26.5444	1	No	Independent	No	No	Yes	Yes	No	No	No	Yes	No	No					3	216	4	0	0	0	0	0	0	0	0	0	0	0	0	0	0	0	0	0	0	0	0	0	0	No	0	0
male	71	38.2605	0	No	Independent	No	No	Yes	Yes	No	No	No	No	Yes	No	0.84		34.5	232	3	200	7	0	0	0	0	0	0	0	0	0	0	0	0	0	0	0	0	0	0	0	0	0	0	No	0	0
male	77	30.7137	0	No	Independent	No	No	No	Yes	No	No	No	No	No	No					2	176	6	0	0	0	0	0	0	0	0	0	0	0	0	0	0	0	0	0	0	0	0	0	0	No	0	0
male	47	37.5088	0	Yes	Independent	No	No	No	Yes	No	No	No	No	No	No					3	263	1	0	0	0	0	0	0	0	0	0	0	0	0	0	0	0	0	0	0	0	0	0	0	No	0	1
female	70	26.7928	0	No	Independent	No	No	No	Yes	No	No	No	No	No	No	0.9		44	358	2	171	3	0	0	0	0	0	0	0	0	0	0	0	0	0	0	0	0	0	0	0	0	0	0	No	0	0
female	49	31.9577	1	No	Independent	No	No	No	No	No	No	No	No	No	No	0.99		48.4	265	2	384	5	0	0	0	0	0	0	0	0	0	0	0	0	0	0	0	0	0	0	0	0	0	0	No	0	0
male	70	32.1072	1	No	Independent	No	No	No	No	No	No	No	No	No	No	0.82		39	206	3	181	7	1	0	0	1	0	0	0	0	0	0	0	0	1	0	0	0	0	0	0	0	0	1	No	0	0
female	68	26.1698	1	No	Independent	No	No	No	Yes	No	No	No	No	No	No	0.92	0	34.7	290	2	289	3	0	0	0	0	0	0	0	0	0	0	0	0	0	0	0	0	0	0	0	0	0	0	No	0	0
female	65	28.4237	1	No	Independent	No	No	No	Yes	No	No	No	No	Yes	No					2	261	2	1	0	1	0	0	0	0	0	0	0	0	0	0	0	0	0	0	0	1	0	0	0	No	0	1
female	68	30.9102	0	No	Independent	No	No	No	No	No	No	No	No	No	No	0.71	0	44.6	189	2	126	3	1	1	0	0	1	0	0	0	0	0	0	0	0	0	0	0	0	0	0	0	0	0	No	0	0
male	72	25.7472	0	No	Independent	No	No	No	Yes	No	No	No	No	No	No					3	143	2	0	0	0	0	0	0	0	0	0	0	0	0	0	0	0	0	0	0	0	0	0	0	No	0	0
female	36	26.4548	0	No	Independent	No	No	No	No	No	No	No	No	No	No	0.77		33.8	268	2	76	1	0	0	0	0	0	0	0	0	0	0	0	0	0	0	0	0	0	0	0	0	0	0	No	0	0
male	81	34.0587	0	No	Independent	No	No	No	Yes	No	No	No	No	No	No	0.75	0	42.7	127	3	121	2	1	1	0	0	1	0	0	0	0	0	0	0	0	0	0	0	0	0	0	0	0	0	No	0	0
male	73	26.8764	0	No	Independent	No	No	No	Yes	No	No	No	No	No	No	1.35				3	126	3	1	1	0	0	1	0	0	0	0	0	0	0	0	0	0	0	0	0	0	0	0	0	No	0	0
male	81	29.2706	0	No	Independent	No	No	No	Yes	No	No	No	No	No	No	0.95		32.9	243	2	184	1	0	0	0	0	0	0	0	0	0	0	0	0	0	0	0	0	0	0	0	0	0	0	No	0	1
male	61	28.585	0	No	Independent	No	No	No	Yes	No	No	No	No	No	No	0.73		45.5	289	2	144	0	0	0	0	0	0	0	0	0	0	0	0	0	0	0	0	0	0	0	0	0	0	0	No	0	0
male	55	33.4505	0	No	Independent	No	No	No	Yes	No	No	No	No	No	No	1.11		40.8	232	2	141	0	0	0	0	0	0	0	0	0	0	0	0	0	0	0	0	0	0	0	0	0	0	0	No	0	0
male	61	26.6388	0	No	Independent	Yes	No	No	No	No	No	No	No	No	No	1.48	0	36.7	240	4	144	5	1	1	0	1	0	1	0	0	0	0	0	0	1	0	0	0	0	0	0	0	0	0	No	0	0
female	60	38.0588	0	Yes	Independent	No	No	No	No	No	No	No	No	No	No	0.71		33	242	2	188	5	0	0	0	0	0	0	0	0	0	0	0	0	0	0	0	0	0	0	0	0	0	0	No	0	0
female	80	35.5473	0	No	Independent	Yes	No	No	Yes	No	No	No	No	No	No	0.76	0	40.1	125	3	341	7	0	0	0	0	0	0	0	0	0	0	0	0	0	0	0	0	0	0	0	0	0	0	No	0	0
female	40	33.8945	0	Yes	Independent	No	No	No	No	No	No	No	No	No	No	0.64	0	40	473	2	107	5	1	1	0	0	1	0	0	0	0	0	0	0	0	0	0	0	0	0	0	0	0	0	No	0	0
female	52	26.2635	0	No	Independent	No	No	No	No	No	No	No	No	No	No	0.66	0	40.3	282	2	255	3	0	0	0	0	0	0	0	0	0	0	0	0	0	0	0	0	0	0	0	0	0	0	No	0	0
male	56	26.5811	1	No	Independent	No	No	No	Yes	No	No	No	No	No	No	0.8	0	40.9	151	3	219	5	0	0	0	0	0	0	0	0	0	0	0	0	0	0	0	0	0	0	0	0	0	0	No	0	0
female	68	32.2829	0	Yes	Independent	Yes	No	No	Yes	No	No	No	No	No	No	1.13		40.6	269	3	236	7	1	0	1	1	0	0	0	0	0	0	1	0	0	0	0	0	0	1	1	0	0	0	No	0	0
female	52	22.8291	0	No	Independent	No	No	No	No	No	No	No	No	No	No	0.62		43.2	270	3	108	0	0	0	0	0	0	0	0	0	0	0	0	0	0	0	0	0	0	0	0	0	0	0	No	0	0
male	66	30.9624	0	No	Independent	No	No	No	Yes	No	No	No	No	No	No	0.9		41	261	3	184	4	0	0	0	0	0	0	0	0	0	0	0	0	0	0	0	0	0	0	0	0	0	0	No	0	0
female	59	38.4138	1	No	Independent	No	No	No	Yes	No	No	No	No	No	No	0.77		38.5	236	3	248	3	0	0	0	0	0	0	0	0	0	0	0	0	0	0	0	0	0	0	0	0	0	0	No	0	0
female	56	36.2143	1	No	Independent	No	No	No	No	No	No	No	No	No	No	1.43	0	40.5	186	3	252	4	0	0	0	0	0	0	0	0	0	0	0	0	0	0	0	0	0	0	0	0	0	0	No	0	0
male	62	24.5357	0	Yes	Independent	No	No	No	Yes	No	No	No	No	No	No					3	261	4	0	0	0	0	0	0	0	0	0	0	0	0	0	0	0	0	0	0	0	0	0	0	No	0	0
female	60	25.8244	0	No	Independent	No	No	No	Yes	No	No	No	No	No	No	1.02		36.1	217	3	265	23	1	1	1	0	1	0	0	0	0	0	0	0	0	0	0	0	0	0	0	0	0	0	No	1	0
female	67	25.8625	0	No	Independent	No	No	No	No	No	No	No	No	No	No	0.69		42.8	280	2	110	3	0	0	0	0	0	0	0	0	0	0	0	0	0	0	0	0	0	0	0	0	0	0	No	0	0
female	71	#NULL!	0	No	Independent	No	No	No	No	No	No	No	No	No	No	0.79		41.9	284	2	177	1	0	0	0	0	0	0	0	0	0	0	0	0	0	0	0	0	0	0	0	0	0	0	No	0	0
female	69	33.6566	0	No	Independent	No	No	No	Yes	No	No	No	No	No	No	0.9	0	44.6	217	3	145	2	1	1	0	0	0	1	0	0	0	0	0	0	0	0	0	0	0	0	0	0	0	0	No	0	0
female	57	32.2829	0	No	Independent	No	No	Yes	Yes	No	No	No	No	No	No	0.64	0	39.7	309	2	183	4	1	1	0	0	1	0	0	0	0	0	0	0	0	0	0	0	0	0	0	0	0	0	No	0	0
female	62	38.3749	1	No	Independent	No	No	No	Yes	No	No	No	No	No	No	0.64	0	45	357	3	378	7	1	0	0	1	0	0	0	0	0	0	0	0	0	0	0	0	0	0	0	1	0	0	No	0	0
male	67	30.1226	1	No	Independent	No	No	Yes	Yes	No	No	No	No	No	No					3	180	4	0	0	0	0	0	0	0	0	0	0	0	0	0	0	0	0	0	0	0	0	0	0	No	0	0
male	58	34.2925	0	No	Independent	No	No	No	Yes	No	No	No	Yes	No	No	0.95		44.6	176	3	274	1	0	0	0	0	0	0	0	0	0	0	0	0	0	0	0	0	0	0	0	0	0	0	No	0	1
female	57	37.1087	1	No	Independent	No	No	No	Yes	No	No	No	No	No	No	0.65	0	32	202	3	400	2	0	0	0	0	0	0	0	0	0	0	0	0	0	0	0	0	0	0	0	0	0	0	No	0	0
female	65	30.8224	0	No	Independent	No	No	No	Yes	No	No	No	No	No	No					3	233	3	0	0	0	0	0	0	0	0	0	0	0	0	0	0	0	0	0	0	0	0	0	0	No	0	0
female	67	27.9881	0	No	Independent	No	No	No	No	No	No	No	No	No	No					1	220	3	1	1	0	0	1	0	0	0	0	0	0	0	0	0	0	0	0	0	0	0	0	0	No	0	0
female	67	19.3683	0	No	Independent	No	No	No	Yes	No	No	No	No	No	No	0.3	0	28.7	311	3	117	3	0	0	0	0	0	0	0	0	0	0	0	0	0	0	0	0	0	0	0	0	0	0	No	0	0
female	39	22.6736	0	No	Independent	No	No	No	No	No	No	No	No	No	No					1	147	4	0	0	0	0	0	0	0	0	0	0	0	0	0	0	0	0	0	0	0	0	0	0	No	0	0
male	32	45.4673	0	No	Independent	No	No	No	No	No	No	No	No	No	No	1		44.9	289	3	81	0	0	0	0	0	0	0	0	0	0	0	0	0	0	0	0	0	0	0	0	0	0	0	No	0	0
male	52	39.6019	1	Yes	Independent	No	No	Yes	Yes	No	No	No	No	Yes	No	1.45	0	43.6	133	3	162	5	1	1	0	0	1	0	0	0	0	0	0	0	0	0	0	0	0	0	0	0	0	0	No	0	0
male	68	39.749	0	No	Independent	No	No	No	Yes	No	No	No	No	No	No	0.79		46.4	174	3	331	4	1	0	1	0	0	0	0	0	0	0	0	0	0	0	0	0	0	0	1	0	0	0	No	0	0
male	56	35.01	1	No	Independent	No	No	Yes	No	No	No	No	No	No	No	0.9		45.3	270	3	289	1	0	0	0	0	0	0	0	0	0	0	0	0	0	0	0	0	0	0	0	0	0	0	No	0	1
male	57	38.7366	0	No	Independent	No	No	No	Yes	No	No	No	No	No	No	1.3		44.8	235	3	#NULL!	4	0	0	0	0	0	0	0	0	0	0	0	0	0	0	0	0	0	0	0	0	0	0	No	0	0
male	61	33.51	0	No	Independent	No	No	No	Yes	No	No	No	Yes	No	No	0.9	0	38	531	3	172	1	0	0	0	0	0	0	0	0	0	0	0	0	0	0	0	0	0	0	0	0	0	0	No	0	0
female	43	36.7158	0	No	Independent	No	No	No	No	No	No	No	No	No	No	0.63	0	36	256	1	107	3	0	0	0	0	0	0	0	0	0	0	0	0	0	0	0	0	0	0	0	0	0	0	No	0	0
female	45	32.4204	1	No	Independent	No	No	No	No	No	No	No	No	No	No	1				3	192	5	0	0	0	0	0	0	0	0	0	0	0	0	0	0	0	0	0	0	0	0	0	0	No	0	1
male	65	37.608	0	No	Independent	No	No	No	No	No	No	No	No	No	No	0.9		53.3	181	3	152	1	1	1	0	0	1	0	0	0	0	0	0	0	0	0	0	0	0	0	0	0	0	0	No	0	0
female	68	30.4203	0	Yes	Independent	Yes	No	No	No	No	No	No	No	No	No					3	190	4	0	0	0	0	0	0	0	0	0	0	0	0	0	0	0	0	0	0	0	0	0	0	No	0	0
female	69	29.2641	0	No	Independent	No	No	No	No	No	No	No	No	No	No	0.94	0	34.8	199	3	435	7	0	0	0	0	0	0	0	0	0	0	0	0	0	0	0	0	0	0	0	0	0	0	No	0	0
female	52	45.2633	0	No	Independent	No	No	No	No	No	No	No	No	No	No					3	156	1	1	1	0	0	1	0	0	0	0	0	0	0	0	0	0	0	0	0	0	0	0	0	No	0	0
female	28	32.9216	0	No	Independent	No	No	No	Yes	No	No	No	No	No	No	0.89	0	42	312	2	75	0	0	0	0	0	0	0	0	0	0	0	0	0	0	0	0	0	0	0	0	0	0	0	No	0	0
female	55	27.4567	0	Yes	Independent	No	No	No	No	No	No	No	No	No	No				249	2	128	3	0	0	0	0	0	0	0	0	0	0	0	0	0	0	0	0	0	0	0	0	0	0	No	0	0
male	32	32.7142	0	Yes	Independent	No	No	No	No	No	No	No	No	No	No	0.94	0	43.8	262	3	182	8	1	0	0	1	0	0	0	0	0	1	0	0	0	0	0	0	0	0	0	0	0	0	No	0	0
female	70	27.277	0	No	Independent	No	No	No	No	No	No	No	No	No	No	0.9				2	65	1	0	0	0	0	0	0	0	0	0	0	0	0	0	0	0	0	0	0	0	0	0	0	No	0	0
female	50	40.1041	0	No	Independent	No	No	No	Yes	No	No	No	No	No	No	0.6		33.3	266	3	111	2	0	0	0	0	0	0	0	0	0	0	0	0	0	0	0	0	0	0	0	0	0	0	No	0	0
male	52	37.3057	0	No	Independent	No	No	No	Yes	No	No	No	No	No	No	1.1	0	48.7	261	2	169	0	0	0	0	0	0	0	0	0	0	0	0	0	0	0	0	0	0	0	0	0	0	0	No	0	0
female	66	31.8852	0	No	Independent	No	No	No	Yes	No	No	No	No	No	No	0.9	0	37.6	396	2	186	3	0	0	0	0	0	0	0	0	0	0	0	0	0	0	0	0	0	0	0	0	0	0	No	0	0
male	60	24.856	0	Yes	Independent	No	No	No	No	No	No	No	No	No	No	1.2		43.5	358	2	231	9	0	0	0	0	0	0	0	0	0	0	0	0	0	0	0	0	0	0	0	0	0	0	No	0	0
female	37	29.6204	0	No	Independent	No	No	No	Yes	No	No	No	No	No	No	0.9	0	29.5	146	2	173	4	0	0	0	0	0	0	0	0	0	0	0	0	0	0	0	0	0	0	0	0	0	0	No	0	0
male	72	32.2805	0	No	Independent	No	No	No	Yes	No	No	No	No	No	No	0.69		44.5	231	3	211	1	0	0	0	0	0	0	0	0	0	0	0	0	0	0	0	0	0	0	0	0	0	0	No	0	1
female	56	51.7052	0	No	Independent	No	No	No	No	No	No	No	No	No	No	0.7		36.4	180	3	132	1	1	0	0	1	0	0	0	0	0	0	0	0	0	0	0	0	1	0	0	0	0	0	No	0	0
female	51	45.3479	0	No	Independent	No	No	No	No	No	No	No	No	No	No			39.4	287	3	70	0	0	0	0	0	0	0	0	0	0	0	0	0	0	0	0	0	0	0	0	0	0	0	No	0	0
female	69	34.9454	0	No	Independent	No	No	No	Yes	No	No	No	Yes	No	No	0.83	0	39.4	310	2	350	4	0	0	0	0	0	0	0	0	0	0	0	0	0	0	0	0	0	0	0	0	0	0	No	0	0
male	68	25.2399	0	No	Independent	No	No	No	No	No	No	No	No	No	No	0.88	0	42	263	4	#NULL!	1	0	0	0	0	0	0	0	0	0	0	0	0	0	0	0	0	0	0	0	0	0	0	No	0	0
female	60	27.4567	0	No	Independent	No	No	No	No	No	No	No	No	No	No	0.72	0	39.6	222	2	69	2	0	0	0	0	0	0	0	0	0	0	0	0	0	0	0	0	0	0	0	0	0	0	No	0	0
female	67	35.1118	0	No	Independent	No	No	No	Yes	No	No	No	No	No	No	0.83	0	40.9	193	3	149	3	0	0	0	0	0	0	0	0	0	0	0	0	0	0	0	0	0	0	0	0	0	0	No	0	0
male	41	42.825	0	Yes	Independent	No	No	No	No	No	No	No	No	No	No					2	171	0	0	0	0	0	0	0	0	0	0	0	0	0	0	0	0	0	0	0	0	0	0	0	No	0	1
female	53	34.3652	1	No	Independent	No	No	No	No	No	No	No	Yes	No	No	0.63	0	38.4	334	3	198	2	0	0	0	0	0	0	0	0	0	0	0	0	0	0	0	0	0	0	0	0	0	0	No	0	0
female	26	19.4621	0	No	Independent	No	No	No	No	No	No	No	No	No	No					2	155	0	0	0	0	0	0	0	0	0	0	0	0	0	0	0	0	0	0	0	0	0	0	0	No	0	0
female	66	33.2307	0	No	Independent	No	No	No	No	No	No	No	No	No	No			41.4	313	2	225	1	0	0	0	0	0	0	0	0	0	0	0	0	0	0	0	0	0	0	0	0	0	0	No	0	1
female	58	30.1196	0	No	Independent	No	No	No	No	No	No	No	Yes	No	No	1.22	0	42.2	255	2	94	3	0	0	0	0	0	0	0	0	0	0	0	0	0	0	0	0	0	0	0	0	0	0	No	0	0
female	62	33.6289	0	No	Independent	No	No	No	No	No	No	No	No	No	No	0.46		36.7	334	3	407	11	1	0	1	1	0	0	0	0	1	0	0	0	0	0	0	0	0	0	1	0	0	0	No	0	0
female	43	27.1203	0	No	Independent	No	No	No	No	No	No	No	No	No	No	0.5	0	32.4	434	3	244	9	0	0	1	0	0	0	0	0	0	0	0	0	0	0	0	0	0	0	0	0	0	0	No	1	0
male	80	25.1096	0	No	Independent	No	No	No	Yes	No	No	No	No	No	No	0.98	0	43.2	218	3	#NULL!	0	0	0	0	0	0	0	0	0	0	0	0	0	0	0	0	0	0	0	0	0	0	0	No	0	1
male	69	23.8183	0	No	Independent	No	No	No	No	No	No	No	No	No	No	0.67	0	37.9	253	2	#NULL!	0	0	0	0	0	0	0	0	0	0	0	0	0	0	0	0	0	0	0	0	0	0	0	No	0	1
male	66	30.265	0	Yes	Independent	No	No	Yes	Yes	No	No	No	No	No	No	1.5	1	41	169	3	156	5	0	0	0	0	0	0	0	0	0	0	0	0	0	0	0	0	0	0	0	0	0	0	No	0	0
female	47	59.1782	0	No	Independent	No	No	No	No	No	No	No	No	No	No	0.8	1	45	322	3	271	6	1	0	1	1	0	0	0	0	0	0	0	0	0	0	0	0	0	0	0	0	1	0	No	1	0
male	54	33.9647	0	No	Independent	No	No	No	No	No	No	No	No	No	No	1.24	0	45	291	2	217	4	1	1	0	0	0	1	0	0	0	0	0	0	0	0	0	0	0	0	0	0	0	0	No	0	0
male	77	30.6189	0	No	Independent	No	No	No	Yes	No	No	No	No	No	No					3	197	0	0	0	0	0	0	0	0	0	0	0	0	0	0	0	0	0	0	0	0	0	0	0	No	0	1
female	34	34.3652	0	Yes	Independent	No	No	No	No	No	No	No	No	No	No					2	241	1	0	0	0	0	0	0	0	0	0	0	0	0	0	0	0	0	0	0	0	0	0	0	No	0	0
male	68	30.5151	0	No	Independent	No	No	No	No	No	No	No	No	No	No	1.43	0	45	288	3	153	2	0	0	0	0	0	0	0	0	0	0	0	0	0	0	0	0	0	0	0	0	0	0	No	0	0
male	62	24.3943	0	No	Independent	No	No	No	Yes	No	No	No	No	No	No	1.13	0	47.3	82	2	230	2	0	0	0	0	0	0	0	0	0	0	0	0	0	0	0	0	0	0	0	0	0	0	No	0	1
female	41	34.1134	0	No	Independent	No	No	No	Yes	No	No	No	No	No	No	0.84	0	36.7	209	2	167	2	0	0	0	0	0	0	0	0	0	0	0	0	0	0	0	0	0	0	0	0	0	0	No	0	0
male	69	45.7251	1	No	Independent	Yes	No	No	Yes	No	No	No	No	No	No	1	0	47.5	259	4	200	9	0	0	0	0	0	0	0	0	0	0	0	0	0	0	0	0	0	0	0	0	0	0	No	0	0
female	31	40.7213	0	No	Independent	No	No	No	No	No	No	No	No	No	No	1	0	44.3	79	3	233	2	1	1	0	0	0	1	0	0	0	0	0	0	0	0	0	0	0	0	0	0	0	0	No	0	0
male	66	32.8423	1	No	Independent	No	No	No	No	No	No	No	No	No	No	0.78		41.7	184	2	109	0	0	0	0	0	0	0	0	0	0	0	0	0	0	0	0	0	0	0	0	0	0	0	No	0	1
female	57	48.1821	0	No	Independent	No	No	No	Yes	No	No	No	No	No	No					3	187	2	0	0	0	0	0	0	0	0	0	0	0	0	0	0	0	0	0	0	0	0	0	0	No	0	1
male	71	30.8569	0	No	Independent	No	No	No	No	No	No	No	No	No	No			45.2	263	2	174	3	0	0	0	0	0	0	0	0	0	0	0	0	0	0	0	0	0	0	0	0	0	0	No	0	0
male	42	31.7837	0	No	Independent	No	No	No	No	No	No	No	No	No	No					1	139	0	0	0	0	0	0	0	0	0	0	0	0	0	0	0	0	0	0	0	0	0	0	0	No	0	1
female	47	37.3117	0	No	Independent	No	No	No	No	No	No	No	No	No	No					2	222	0	0	0	0	0	0	0	0	0	0	0	0	0	0	0	0	0	0	0	0	0	0	0	No	0	1
male	44	35.8438	0	Yes	Independent	No	No	No	No	No	No	No	No	No	No	0.8		44.1	112	2	124	0	0	0	0	0	0	0	0	0	0	0	0	0	0	0	0	0	0	0	0	0	0	0	No	0	1
male	58	30.275	0	No	Independent	No	No	No	Yes	No	No	No	No	No	No	1.1	0	41.5	210	3	351	1	0	0	0	0	0	0	0	0	0	0	0	0	0	0	0	0	0	0	0	0	0	0	No	0	1
male	47	31.6173	0	Yes	Independent	No	No	No	Yes	No	No	No	No	No	No	1.09	0	41.5	267	2	155	0	0	0	0	0	0	0	0	0	0	0	0	0	0	0	0	0	0	0	0	0	0	0	No	0	1
female	65	34.5401	0	No	Independent	No	No	No	Yes	No	No	No	No	No	No	0.65	0	40.9	319	2	188	1	0	0	0	0	0	0	0	0	0	0	0	0	0	0	0	0	0	0	0	0	0	0	No	0	1
female	74	26.9579	1	No	Partially Dependent	No	No	No	No	No	No	No	No	No	No	0.7		41	165	3	138	14	0	0	0	0	0	0	0	0	0	0	0	0	0	0	0	0	0	0	0	0	0	0	No	0	0
male	51	25.9705	0	No	Independent	No	No	No	No	No	No	No	No	No	No	1.28		46.1	243	2	193	3	0	0	0	0	0	0	0	0	0	0	0	0	0	0	0	0	0	0	0	0	0	0	No	0	0
male	84	28.1228	0	No	Partially Dependent	No	No	No	Yes	No	No	No	No	No	No	1.48	0	43.7	184	3	118	2	0	0	0	0	0	0	0	0	0	0	0	0	0	0	0	0	0	0	0	0	0	0	No	0	1
male	72	23.9534	0	No	Independent	No	No	No	No	No	No	No	No	No	No	0.82	0	44.4	205	2	132	4	0	0	0	0	0	0	0	0	0	0	0	0	0	0	0	0	0	0	0	0	0	0	No	0	0
male	55	31.0576	0	No	Independent	No	No	No	No	No	No	No	No	No	No	0.92		46.1	246	3	246	4	0	0	0	0	0	0	0	0	0	0	0	0	0	0	0	0	0	0	0	0	0	0	No	0	0
female	52	26.1698	0	No	Independent	No	No	No	No	No	No	No	No	No	No	0.69	1	41.7	209	3	121	7	0	0	0	0	0	0	0	0	0	0	0	0	0	0	0	0	0	0	0	0	0	0	No	0	0
female	67	19.3083	0	No	Partially Dependent	No	No	No	No	No	No	No	No	No	No					3	137	2	0	0	0	0	0	0	0	0	0	0	0	0	0	0	0	0	0	0	0	0	0	0	No	0	0
male	57	38.9856	1	No	Independent	No	No	No	Yes	No	No	No	No	No	No	0.93		47	280	3	285	6	1	0	0	1	0	0	0	0	0	0	0	0	1	0	0	0	0	0	0	0	0	0	No	0	0
female	56	37.4192	1	No	Independent	No	No	No	Yes	No	No	No	No	No	No	0.7	0	46.4	272	2	189	9	0	0	0	0	0	0	0	0	0	0	0	0	0	0	0	0	0	0	0	0	0	0	No	0	0
female	70	35.2998	1	No	Independent	No	No	No	Yes	No	No	No	No	No	No	0.97	0	44	360	3	196	1	1	1	0	0	1	0	0	0	0	0	0	0	0	0	0	0	0	0	0	0	0	0	No	0	0
male	58	26.1556	0	No	Independent	No	No	No	No	No	No	No	No	No	No					3	220	3	0	0	0	0	0	0	0	0	0	0	0	0	0	0	0	0	0	0	0	0	0	0	No	0	0
male	67	27.0645	0	No	Independent	No	No	Yes	Yes	No	No	No	No	No	No					3	145	8	1	0	1	1	0	0	0	0	0	1	0	1	0	1	0	0	1	1	1	0	0	0	No	0	0
male	72	23.8494	1	Yes	Independent	No	No	No	Yes	No	No	No	No	No	No	1.17	0	50.3	293	3	235	15	0	0	0	0	0	0	0	0	0	0	0	0	0	0	0	0	0	0	0	0	0	0	No	0	0
female	35	36.2143	0	Yes	Independent	No	No	No	No	No	No	No	No	No	No	0.7	0	34.6	297	2	183	4	0	0	0	0	0	0	0	0	0	0	0	0	0	0	0	0	0	0	0	0	0	0	No	0	0
male	63	35.5528	0	No	Independent	No	No	No	Yes	No	No	No	No	No	No	1.62	0	41.6	238	3	157	1	0	0	0	0	0	0	0	0	0	0	0	0	0	0	0	0	0	0	0	0	0	0	No	0	0
female	68	35.9594	1	No	Independent	No	No	No	Yes	No	No	No	No	No	No	0.89	0	39.3	259	3	144	3	0	0	0	0	0	0	0	0	0	0	0	0	0	0	0	0	0	0	0	0	0	0	No	0	0
female	61	31.1628	0	No	Independent	No	No	No	Yes	No	No	No	No	No	No	0.74	0	40.4	317	2	130	0	0	0	0	0	0	0	0	0	0	0	0	0	0	0	0	0	0	0	0	0	0	0	No	0	1
female	54	35.7775	0	No	Independent	No	No	No	Yes	No	No	No	No	No	No	0.96	0	35.9	342	3	203	6	0	0	0	0	0	0	0	0	0	0	0	0	0	0	0	0	0	0	0	0	0	0	No	0	0
male	54	25.1043	0	No	Independent	No	No	No	No	No	No	No	No	Yes	No	0.74	0	45	36	3	308	2	0	0	0	0	0	0	0	0	0	0	0	0	0	0	0	0	0	0	0	0	0	0	No	0	0
male	62	35.2619	0	No	Independent	No	No	No	Yes	No	No	No	Yes	No	No	1.15	0	45.4	247	3	276	4	0	0	0	0	0	0	0	0	0	0	0	0	0	0	0	0	0	0	0	0	0	0	No	0	0
female	41	36.7705	0	Yes	Independent	No	No	No	Yes	No	No	No	No	No	No	0.59		35.6	264	3	302	4	0	0	0	0	0	0	0	0	0	0	0	0	0	0	0	0	0	0	0	0	0	0	No	0	0
female	51	#NULL!	1	No	Independent	No	No	No	Yes	No	No	No	Yes	No	No					2	143	2	0	0	0	0	0	0	0	0	0	0	0	0	0	0	0	0	0	0	0	0	0	0	No	0	0
female	78	31.2399	0	No	Independent	No	No	No	No	No	No	No	No	No	No	0.67	0	47	159	2	411	2	0	0	0	0	0	0	0	0	0	0	0	0	0	0	0	0	0	0	0	0	0	0	No	0	1
male	63	32.488	0	No	Independent	No	No	No	Yes	No	No	No	No	No	No					2	132	0	0	0	0	0	0	0	0	0	0	0	0	0	0	0	0	0	0	0	0	0	0	0	No	0	1
female	66	32.1403	0	No	Independent	No	No	No	Yes	No	No	No	No	No	No	0.76	1	37.2	307	3	228	9	0	0	0	0	0	0	0	0	0	0	0	0	0	0	0	0	0	0	0	0	0	0	No	0	1
female	70	27.277	0	No	Independent	No	No	No	Yes	No	No	No	No	No	No			31.8	276	3	135	4	0	0	0	0	0	0	0	0	0	0	0	0	0	0	0	0	0	0	0	0	0	0	No	0	0
female	53	32.5563	0	No	Independent	No	No	No	Yes	No	No	No	No	No	No	1.1		41.4	235	3	83	1	0	0	0	0	0	0	0	0	0	0	0	0	0	0	0	0	0	0	0	0	0	0	No	0	0
female	33	33.1939	0	No	Independent	No	No	No	Yes	No	No	No	No	No	No					3	216	6	0	0	0	0	0	0	0	0	0	0	0	0	0	0	0	0	0	0	0	0	0	0	No	0	0
female	53	33.2005	0	No	Independent	No	No	No	No	No	No	No	No	No	No	0.6	0	42.9	385	3	288	3	0	0	0	0	0	0	0	0	0	0	0	0	0	0	0	0	0	0	0	0	0	0	No	0	0
male	44	34.0236	1	No	Independent	No	No	No	Yes	No	No	No	No	No	No					3	362	9	0	0	0	0	0	0	0	0	0	0	0	0	0	0	0	0	0	0	0	0	0	0	No	0	0
female	44	40.0337	0	Yes	Independent	No	No	No	No	No	No	No	No	No	No	0.5	0	40.9	398	3	167	3	1	1	0	0	1	0	0	0	0	0	0	0	0	0	0	0	0	0	0	0	0	0	No	0	0
male	80	28.8703	1	No	Independent	No	No	No	Yes	No	No	No	No	No	No	1.35		35	350	3	253	12	1	0	0	1	0	0	0	0	1	0	0	0	1	0	0	0	0	0	0	0	0	0	No	0	0
male	44	33.2882	0	No	Independent	No	No	No	No	No	No	No	No	No	No	0.77	0	46.1	289	2	176	1	0	0	0	0	0	0	0	0	0	0	0	0	0	0	0	0	0	0	0	0	0	0	No	0	1
male	61	33.2489	1	No	Independent	No	No	No	Yes	No	No	No	No	No	No	0.96				3	196	3	0	0	0	0	0	0	0	0	0	0	0	0	0	0	0	0	0	0	0	0	0	0	No	0	1
male	60	43.0295	0	No	Independent	No	No	No	Yes	No	No	No	No	No	No	0.92	0	47.8	190	3	251	5	0	0	0	0	0	0	0	0	0	0	0	0	0	0	0	0	0	0	0	0	0	0	No	0	0
male	63	21.4284	0	No	Independent	No	No	No	No	No	No	No	No	No	No	0.9	0	37.3	127	3	223	4	0	0	0	0	0	0	0	0	0	0	0	0	0	0	0	0	0	0	0	0	0	0	No	0	0
female	56	27.6353	1	Yes	Independent	No	No	No	No	No	No	No	No	No	No	0.7	0	39.6	260	2	155	3	0	0	0	0	0	0	0	0	0	0	0	0	0	0	0	0	0	0	0	0	0	0	No	0	0
male	47	39.625	0	No	Independent	No	No	No	No	No	No	No	No	No	No	0.91	0	45.2	253	3	191	1	0	0	0	0	0	0	0	0	0	0	0	0	0	0	0	0	0	0	0	0	0	0	No	0	1
female	35	37.119	0	No	Independent	No	No	No	Yes	No	No	No	Yes	No	No	0.61	0	40.9	229	3	256	1	0	0	0	0	0	0	0	0	0	0	0	0	0	0	0	0	0	0	0	0	0	0	No	0	1
female	71	24.4388	0	No	Independent	No	No	No	Yes	No	No	No	No	No	No	0.8		28.6	391	3	84	1	0	0	0	0	0	0	0	0	0	0	0	0	0	0	0	0	0	0	0	0	0	0	No	0	0
female	58	24.3276	0	No	Independent	No	No	No	No	No	No	No	No	No	No	0.6				2	312	3	0	0	0	0	0	0	0	0	0	0	0	0	0	0	0	0	0	0	0	0	0	0	No	0	0
male	37	34.4088	0	Yes	Independent	No	No	No	Yes	No	No	No	No	No	No	1.17	0			2	226	0	0	0	0	0	0	0	0	0	0	0	0	0	0	0	0	0	0	0	0	0	0	0	No	0	1
female	67	33.5168	0	No	Independent	No	No	No	No	No	No	No	No	No	No	0.74	0	39.7	182	2	236	2	0	0	0	0	0	0	0	0	0	0	0	0	0	0	0	0	0	0	0	0	0	0	No	0	1
male	68	27.6923	0	No	Independent	No	No	No	Yes	No	No	No	No	No	No	1.51		43.3	269	3	180	4	0	0	0	0	0	0	0	0	0	0	0	0	0	0	0	0	0	0	0	0	0	0	No	0	0
male	71	34.2925	0	No	Independent	No	No	No	Yes	No	No	No	No	No	No	1.12	0	43.9	151	3	284	5	0	0	0	0	0	0	0	0	0	0	0	0	0	0	0	0	0	0	0	0	0	0	No	0	0
female	61	32.1138	0	No	Independent	No	No	No	No	No	No	No	No	No	No	0.8	0	37	216	2	156	5	0	0	0	0	0	0	0	0	0	0	0	0	0	0	0	0	0	0	0	0	0	0	No	0	0
female	61	37.3117	0	No	Independent	No	No	No	No	No	No	No	No	No	No					2	408	6	0	0	0	0	0	0	0	0	0	0	0	0	0	0	0	0	0	0	0	0	0	0	No	0	0
female	78	37.4946	0	No	Independent	No	No	No	No	No	No	No	No	No	No	0.65	0	36.1	286	3	204	5	0	0	0	0	0	0	0	0	0	0	0	0	0	0	0	0	0	0	0	0	0	0	No	0	0
female	37	41.3478	0	No	Independent	No	No	No	No	No	No	No	No	No	No	0.8		40.2	244	2	91	0	0	0	0	0	0	0	0	0	0	0	0	0	0	0	0	0	0	0	0	0	0	0	No	0	0
male	57	30.7137	0	No	Independent	No	No	No	Yes	No	No	No	No	No	No					3	#NULL!	1	0	0	0	0	0	0	0	0	0	0	0	0	0	0	0	0	0	0	0	0	0	0	No	0	0
female	63	43.2357	0	Yes	Independent	Yes	No	No	Yes	No	No	No	No	No	No	0.9				3	193	5	0	0	0	0	0	0	0	0	0	0	0	0	0	0	0	0	0	0	0	0	0	0	No	0	0
female	58	28.5325	0	No	Independent	No	No	No	Yes	No	No	No	No	No	No	0.68	0	35.6	443	3	150	2	0	0	0	0	0	0	0	0	0	0	0	0	0	0	0	0	0	0	0	0	0	0	No	0	0
female	53	28.8368	0	No	Independent	No	No	No	Yes	No	No	No	Yes	No	No	1.05	0	40.5	197	3	500	9	1	0	0	1	0	0	0	0	0	0	1	0	0	0	1	0	0	0	0	0	0	0	No	0	0
female	51	36.2143	0	No	Independent	No	No	No	No	No	No	No	No	No	No	0.9	0	37	170	2	344	17	0	0	1	0	0	0	0	0	0	0	0	0	0	0	0	0	0	0	0	0	0	0	No	1	0
female	77	32.3734	1	No	Independent	No	No	No	Yes	No	No	No	No	No	No	0.89	0	45.5	188	2	228	6	0	0	0	0	0	0	0	0	0	0	0	0	0	0	0	0	0	0	0	0	0	0	No	0	0
female	58	23.859	0	No	Independent	No	No	No	No	No	No	No	No	No	No	0.69	1	33.6	193	3	560	14	0	0	0	0	0	0	0	0	0	0	0	0	0	0	0	0	0	0	0	0	0	0	No	0	0
female	36	37.0223	0	No	Independent	No	No	No	No	No	No	No	No	No	No	0.78		40.4	358	2	144	0	0	0	0	0	0	0	0	0	0	0	0	0	0	0	0	0	0	0	0	0	0	0	No	0	1
male	61	30.271	1	No	Independent	No	No	No	No	No	No	No	No	No	No					2	143	2	0	0	0	0	0	0	0	0	0	0	0	0	0	0	0	0	0	0	0	0	0	0	No	0	0
male	41	21.6179	0	No	Independent	No	No	No	No	No	No	No	No	No	No	1.11	0	42.7	300	2	236	1	0	0	0	0	0	0	0	0	0	0	0	0	0	0	0	0	0	0	0	0	0	0	No	0	1
female	57	27.4684	0	No	Independent	No	No	No	No	No	No	No	No	No	No	0.72	0	37.4	236	2	105	0	0	0	0	0	0	0	0	0	0	0	0	0	0	0	0	0	0	0	0	0	0	0	No	0	0
female	63	25.8856	0	Yes	Independent	Yes	No	No	Yes	No	No	Yes	No	No	No					3	284	7	1	1	1	0	0	0	1	0	0	0	0	0	0	0	0	0	0	0	1	0	0	0	No	0	0
female	70	25.5077	0	No	Independent	No	No	No	Yes	No	No	No	Yes	No	No	1	0	35.3	204	3	290	1	0	0	0	0	0	0	0	0	0	0	0	0	0	0	0	0	0	0	0	0	0	0	No	0	1
male	70	16.9823	0	No	Independent	No	No	No	Yes	No	No	No	No	No	No	0.9	0	41.4	215	3	339	0	0	0	0	0	0	0	0	0	0	0	0	0	0	0	0	0	0	0	0	0	0	0	No	0	1
female	63	36.9624	0	No	Independent	No	No	No	No	No	No	No	No	No	No			45.3	185	3	220	5	0	0	0	0	0	0	0	0	0	0	0	0	0	0	0	0	0	0	0	0	0	0	No	0	0
female	47	31.1675	0	No	Independent	No	No	No	No	No	No	No	No	No	No	0.94		34.2	312	2	155	4	0	0	0	0	0	0	0	0	0	0	0	0	0	0	0	0	0	0	0	0	0	0	No	0	0
male	51	30.4096	0	Yes	Independent	No	No	No	Yes	No	No	No	No	No	No	1.12	0	39.9	148	3	87	0	0	0	0	0	0	0	0	0	0	0	0	0	0	0	0	0	0	0	0	0	0	0	No	0	0
female	70	31.9506	0	No	Independent	No	No	No	Yes	No	No	No	No	No	No	0.82	0	37.1	155	3	63	1	0	0	0	0	0	0	0	0	0	0	0	0	0	0	0	0	0	0	0	0	0	0	No	0	0
male	64	23.9962	0	No	Independent	No	No	No	No	No	No	No	No	No	No	0.79		46	355	1	183	1	0	0	0	0	0	0	0	0	0	0	0	0	0	0	0	0	0	0	0	0	0	0	No	0	1
female	80	21.7882	0	No	Independent	No	No	No	No	No	No	No	No	No	No	0.7		43.1	316	3	179	7	0	0	0	0	0	0	0	0	0	0	0	0	0	0	0	0	0	0	0	0	0	0	No	0	0
female	54	31.3538	0	No	Independent	No	No	No	Yes	No	No	No	No	No	No	0.86	1	39	216	3	199	5	0	0	0	0	0	0	0	0	0	0	0	0	0	0	0	0	0	0	0	0	0	0	No	0	0
male	56	29.8299	1	No	Independent	No	No	No	Yes	No	No	No	Yes	No	No	1.41	0	48.8	771	3	294	9	0	0	0	0	0	0	0	0	0	0	0	0	0	0	0	0	0	0	0	0	0	0	No	0	0
female	74	29.9957	0	No	Independent	No	No	No	Yes	No	No	No	No	No	No	0.76	1	39.6	394	3	82	0	0	0	0	0	0	0	0	0	0	0	0	0	0	0	0	0	0	0	0	0	0	0	No	0	0
female	77	23.7962	0	No	Independent	No	No	No	No	No	No	No	No	No	No	0.68	0	38.8	374	2	191	7	0	0	0	0	0	0	0	0	0	0	0	0	0	0	0	0	0	0	0	0	0	0	No	0	0
female	62	32.6146	0	No	Independent	No	No	No	No	No	No	No	No	No	No	0.8	0	38.5	283	3	98	2	0	0	0	0	0	0	0	0	0	0	0	0	0	0	0	0	0	0	0	0	0	0	No	0	0
male	63	32.1072	0	No	Independent	No	No	No	Yes	No	No	No	Yes	No	No	1.4		39.1	112	3	116	5	0	0	0	0	0	0	0	0	0	0	0	0	0	0	0	0	0	0	0	0	0	0	No	0	0
male	66	35.5649	0	No	Independent	No	No	No	Yes	No	No	No	No	No	No	0.73	0	47.1	145	2	69	1	0	0	0	0	0	0	0	0	0	0	0	0	0	0	0	0	0	0	0	0	0	0	No	0	0
male	70	30.2729	1	No	Independent	No	No	No	Yes	No	No	No	Yes	No	No	1.49	0	39.9	246	3	317	4	0	0	0	0	0	0	0	0	0	0	0	0	0	0	0	0	0	0	0	0	0	0	No	0	0
female	68	31.1181	0	No	Independent	No	No	No	Yes	No	No	No	No	No	No					3	149	3	1	0	0	1	0	0	0	0	0	0	0	0	0	0	1	0	0	0	0	0	0	0	No	0	0
female	59	37.4114	0	No	Independent	No	No	No	No	No	No	No	No	No	No	0.73		35	188	2	402	2	0	0	0	0	0	0	0	0	0	0	0	0	0	0	0	0	0	0	0	0	0	0	No	0	1
female	57	38.545	0	Yes	Independent	No	No	No	Yes	No	No	No	No	No	No					3	173	3	0	0	0	0	0	0	0	0	0	0	0	0	0	0	0	0	0	0	0	0	0	0	No	0	0
female	47	25.7472	0	No	Independent	No	No	No	No	No	No	No	No	No	No	0.7		44	247	2	154	3	0	0	0	0	0	0	0	0	0	0	0	0	0	0	0	0	0	0	0	0	0	0	No	0	0
male	74	30.6665	0	No	Independent	Yes	No	No	Yes	No	No	No	Yes	No	No	1.33	0	47.5	181	3	302	4	1	0	0	1	0	0	0	0	0	0	0	0	0	0	0	0	1	0	0	0	0	0	No	0	0
male	57	27.9768	0	Yes	Independent	No	No	No	No	No	No	No	No	No	No					2	118	2	0	0	0	0	0	0	0	0	0	0	0	0	0	0	0	0	0	0	0	0	0	0	No	0	0
female	67	32.9486	0	No	Independent	No	No	Yes	Yes	No	No	No	Yes	No	No	1.14	0	41.9	187	3	162	6	1	0	0	1	0	0	0	0	0	0	0	0	1	0	0	0	0	0	0	0	0	0	No	0	0
female	65	24.998	0	Yes	Independent	No	No	No	Yes	No	No	No	No	No	No	0.72	0	32	337	2	238	4	0	0	0	0	0	0	0	0	0	0	0	0	0	0	0	0	0	0	0	0	0	0	No	0	0
male	52	36.6228	0	No	Independent	No	No	No	No	No	No	No	No	No	No			47.3	194	3	125	1	0	0	0	0	0	0	0	0	0	0	0	0	0	0	0	0	0	0	0	0	0	0	No	0	0
male	54	38.6688	0	No	Independent	No	No	No	No	No	No	No	Yes	No	No	0.91		41.6	293	3	277	7	1	1	1	1	0	0	1	0	0	0	0	0	1	0	0	0	0	0	1	0	0	0	No	0	0
male	64	26.9749	0	Yes	Independent	No	No	No	No	No	No	Yes	No	Yes	No	0.95	0	39.6	105	3	441	6	0	0	0	0	0	0	0	0	0	0	0	0	0	0	0	0	0	0	0	0	0	0	No	0	0
male	65	36.4448	0	No	Independent	No	No	No	Yes	No	No	No	No	No	No	1.16		39	347	3	229	7	0	0	0	0	0	0	0	0	0	0	0	0	0	0	0	0	0	0	0	0	0	0	No	0	0
female	59	33.4103	0	No	Unknown	No	No	No	Yes	No	No	No	No	No	No	0.9				3	115	0	0	0	0	0	0	0	0	0	0	0	0	0	0	0	0	0	0	0	0	0	0	0	No	0	1
female	61	40.9962	0	Yes	Independent	No	No	No	Yes	No	No	No	No	No	No	0.78	0	47.7	261	3	291	7	0	0	0	0	0	0	0	0	0	0	0	0	0	0	0	0	0	0	0	0	0	0	No	0	0
female	45	35.7108	0	No	Independent	No	No	No	No	No	No	No	No	No	No	0.55	0	37.3	206	2	400	6	0	0	0	0	0	0	0	0	0	0	0	0	0	0	0	0	0	0	0	0	0	0	No	0	0
male	53	33.5168	1	No	Independent	No	No	No	No	No	No	No	No	No	No	0.8		46.3	257	3	148	1	1	1	1	1	0	0	1	0	0	0	0	1	1	0	0	0	0	0	0	0	0	1	No	1	1
male	74	#NULL!	0	No	Independent	Yes	No	No	No	No	No	No	No	No	No			51.4	190	3	155	4	0	0	0	0	0	0	0	0	0	0	0	0	0	0	0	0	0	0	0	0	0	0	No	0	0
male	68	29.0233	1	No	Independent	No	No	No	Yes	No	No	No	No	No	No	1	0	43.3	196	2	#NULL!	0	0	0	0	0	0	0	0	0	0	0	0	0	0	0	0	0	0	0	0	0	0	0	No	0	1
female	67	30.271	0	Yes	Independent	Yes	No	No	Yes	No	No	No	No	No	No	0.87	0	40	267	3	265	4	0	0	0	0	0	0	0	0	0	0	0	0	0	0	0	0	0	0	0	0	0	0	No	0	0
male	74	35.8438	0	No	Independent	No	No	No	Yes	No	No	No	No	No	No	1.1	0	53	200	3	248	1	0	0	0	0	0	0	0	0	0	0	0	0	0	0	0	0	0	0	0	0	0	0	No	0	1
male	44	#NULL!	0	No	Independent	No	No	No	No	No	No	No	No	No	No	0.7	0	45	161	3	160	1	0	0	0	0	0	0	0	0	0	0	0	0	0	0	0	0	0	0	0	0	0	0	No	0	1
male	66	34.1124	1	No	Independent	No	No	No	Yes	No	No	No	No	No	No					2	269	0	0	0	1	0	0	0	0	0	0	0	0	0	0	0	0	0	0	0	0	0	0	0	No	1	1
female	60	32.9481	0	No	Independent	No	No	No	Yes	No	No	No	No	No	No			40.2	287	3	506	2	0	0	0	0	0	0	0	0	0	0	0	0	0	0	0	0	0	0	0	0	0	0	No	0	1
female	70	32.6146	0	No	Independent	No	No	No	Yes	No	No	No	No	No	No	0.95		42.1	254	3	222	4	0	0	0	0	0	0	0	0	0	0	0	0	0	0	0	0	0	0	0	0	0	0	No	0	1
female	80	29.2876	0	No	Independent	No	No	No	Yes	No	No	No	No	No	No	1.17	0	41.6	219	2	69	3	0	0	0	0	0	0	0	0	0	0	0	0	0	0	0	0	0	0	0	0	0	0	No	0	0
male	54	35.5891	0	No	Independent	No	No	No	No	No	No	No	No	No	No					2	223	3	0	0	0	0	0	0	0	0	0	0	0	0	0	0	0	0	0	0	0	0	0	0	No	0	0
female	83	26.9542	1	No	Independent	No	No	No	Yes	No	No	No	No	No	No	0.89	0	45.6	229	2	95	3	0	0	0	0	0	0	0	0	0	0	0	0	0	0	0	0	0	0	0	0	0	0	No	0	0
female	71	39.9376	0	Yes	Independent	No	No	No	Yes	No	No	No	No	No	No	0.68		42	254	3	268	0	0	0	0	0	0	0	0	0	0	0	0	0	0	0	0	0	0	0	0	0	0	0	No	0	1
male	42	33.83	1	No	Independent	No	No	No	No	No	No	No	No	No	No			42.8	199	2	370	4	0	0	0	0	0	0	0	0	0	0	0	0	0	0	0	0	0	0	0	0	0	0	No	0	0
male	73	34.5012	0	No	Independent	No	No	No	Yes	No	No	No	No	No	No	1.5	0	35.9	233	3	221	13	1	0	0	1	0	0	0	0	0	0	0	0	1	0	0	0	0	0	0	0	0	0	No	0	0
female	69	44.0629	1	No	Independent	No	No	No	Yes	No	No	No	No	No	No	1.26	0	42.1	172	3	#NULL!	0	0	0	0	0	0	0	0	0	0	0	0	0	0	0	0	0	0	0	0	0	0	0	No	0	0
female	54	39.3822	0	Yes	Independent	No	No	No	No	No	No	No	No	No	No	0.38	0	39.3	233	3	366	13	0	0	0	0	0	0	0	0	0	0	0	0	0	0	0	0	0	0	0	0	0	0	No	0	0
female	65	26.3939	1	No	Independent	No	No	No	Yes	No	No	No	No	No	No	0.95	0	36	217	3	181	7	0	0	0	0	0	0	0	0	0	0	0	0	0	0	0	0	0	0	0	0	0	0	No	0	0
male	39	35.226	0	Yes	Independent	No	No	No	Yes	No	No	No	No	No	No					3	276	4	0	0	0	0	0	0	0	0	0	0	0	0	0	0	0	0	0	0	0	0	0	0	No	0	0
male	71	26.7915	0	No	Independent	No	No	No	No	No	No	No	No	No	No	0.9	0	38	210	2	65	1	0	0	0	0	0	0	0	0	0	0	0	0	0	0	0	0	0	0	0	0	0	0	No	0	0
female	45	34.4462	0	No	Independent	No	No	No	Yes	No	No	No	Yes	No	No	0.8	0	43	202	2	165	4	1	1	0	0	1	0	0	0	0	0	0	0	0	0	0	0	0	0	0	0	0	0	No	0	0
female	36	25.7472	0	No	Independent	No	No	No	No	No	No	No	No	No	No	0.57	1	40.3	289	1	94	1	1	1	1	1	0	1	0	0	0	0	0	0	0	0	0	0	0	0	0	0	1	0	No	1	1
female	69	47.0598	1	No	Independent	No	No	No	Yes	No	No	No	No	No	No	1.51	0	36.1	190	3	144	6	0	0	0	0	0	0	0	0	0	0	0	0	0	0	0	0	0	0	0	0	0	0	No	0	0
male	45	32.3862	0	No	Independent	No	No	No	Yes	No	No	No	No	No	No	0.82		46.8	302	2	287	9	0	0	0	0	0	0	0	0	0	0	0	0	0	0	0	0	0	0	0	0	0	0	No	0	0
male	50	43.5245	0	No	Independent	No	No	No	Yes	No	No	No	No	No	No					3	216	2	0	0	0	0	0	0	0	0	0	0	0	0	0	0	0	0	0	0	0	0	0	0	No	0	1
female	57	24.8027	0	No	Independent	No	No	No	No	No	No	No	No	No	No	0.67		44	195	2	157	1	0	0	0	0	0	0	0	0	0	0	0	0	0	0	0	0	0	0	0	0	0	0	No	0	1
male	56	33.0787	0	No	Independent	No	No	No	No	No	No	No	No	No	No	1.29	0	45.8	234	2	208	12	1	0	1	1	0	0	0	0	0	0	1	0	1	0	0	0	0	0	0	0	0	0	No	1	0
female	40	33.0217	0	No	Independent	No	No	No	Yes	No	No	No	No	No	No	0.53	0	38	388	2	#NULL!	0	0	0	0	0	0	0	0	0	0	0	0	0	0	0	0	0	0	0	0	0	0	0	No	0	1
female	39	33.2879	0	No	Independent	No	No	No	No	No	No	No	No	No	No	0.69	0	42.4	265	2	#NULL!	0	0	0	0	0	0	0	0	0	0	0	0	0	0	0	0	0	0	0	0	0	0	0	No	0	1
female	60	37.284	0	No	Independent	No	No	No	Yes	No	No	No	No	No	No	0.6	0	41	254	2	208	3	0	0	0	0	0	0	0	0	0	0	0	0	0	0	0	0	0	0	0	0	0	0	No	0	1
male	51	32.7337	0	Yes	Independent	No	No	No	No	No	No	No	No	No	No	1.03	0	47	274	2	174	5	0	0	0	0	0	0	0	0	0	0	0	0	0	0	0	0	0	0	0	0	0	0	No	0	0
female	41	26.1472	0	No	Independent	No	No	No	No	No	No	No	No	No	No	0.6	0	38.5	141	2	166	3	0	0	0	0	0	0	0	0	0	0	0	0	0	0	0	0	0	0	0	0	0	0	No	0	0
female	76	35.5085	0	No	Partially Dependent	No	No	No	Yes	No	No	No	No	No	No	0.65	1	34.4	170	3	196	3	0	0	0	0	0	0	0	0	0	0	0	0	0	0	0	0	0	0	0	0	0	0	No	0	0
female	28	38.592	0	No	Independent	No	No	No	No	No	No	No	No	No	No	0.73	0	37.4	319	1	102	0	0	0	0	0	0	0	0	0	0	0	0	0	0	0	0	0	0	0	0	0	0	0	No	0	1
female	39	38.4138	0	No	Independent	No	No	No	No	No	No	No	No	No	No	0.69		39.9	253	1	190	3	0	0	0	0	0	0	0	0	0	0	0	0	0	0	0	0	0	0	0	0	0	0	No	0	0
female	45	37.4415	0	No	Independent	No	No	No	No	No	No	Yes	No	No	No	0.6	0	42.7	205	3	295	7	0	0	0	0	0	0	0	0	0	0	0	0	0	0	0	0	0	0	0	0	0	0	No	0	0
female	70	24.0911	0	No	Independent	No	No	No	Yes	No	No	No	No	No	No	1	0	40.7	249	3	152	5	0	0	0	0	0	0	0	0	0	0	0	0	0	0	0	0	0	0	0	0	0	0	No	0	0
female	45	28.4935	0	Yes	Independent	No	No	No	No	No	No	No	No	No	No					2	145	2	0	0	0	0	0	0	0	0	0	0	0	0	0	0	0	0	0	0	0	0	0	0	No	0	0
female	74	27.9275	1	No	Independent	No	No	Yes	Yes	No	No	No	No	No	No	1.93	0	31.2	266	3	165	2	0	0	0	0	0	0	0	0	0	0	0	0	0	0	0	0	0	0	0	0	0	0	No	0	0
female	60	20.7694	0	No	Independent	No	No	No	No	No	No	No	No	No	No	0.86	0	42.5	226	2	151	2	0	0	0	0	0	0	0	0	0	0	0	0	0	0	0	0	0	0	0	0	0	0	No	0	0
male	60	33.7473	0	No	Independent	No	No	No	No	No	No	No	No	No	No	1.77	0	49.6	256	3	215	2	0	0	0	0	0	0	0	0	0	0	0	0	0	0	0	0	0	0	0	0	0	0	No	0	0
female	80	20.119	0	No	Independent	No	No	No	No	No	No	No	No	No	No	0.69		37.8	273	2	98	2	0	0	0	0	0	0	0	0	0	0	0	0	0	0	0	0	0	0	0	0	0	0	No	0	0
female	43	33.0787	0	No	Independent	No	No	No	No	No	No	No	No	No	No					2	129	0	0	0	0	0	0	0	0	0	0	0	0	0	0	0	0	0	0	0	0	0	0	0	No	0	1
male	55	25.0606	0	No	Independent	No	No	No	No	No	No	No	No	No	No	0.8	0	40.7	249	2	105	1	1	1	0	0	1	0	0	0	0	0	0	0	0	0	0	0	0	0	0	0	0	0	No	0	0
male	70	29.289	0	No	Independent	No	No	No	Yes	No	No	No	No	No	No	1.19		37.5	188	3	139	5	0	0	0	0	0	0	0	0	0	0	0	0	0	0	0	0	0	0	0	0	0	0	No	0	0
female	70	43.0797	1	No	Independent	No	No	No	Yes	No	No	No	No	No	No	0.55	0	41.1	245	3	198	7	1	0	0	1	0	0	0	0	0	0	0	0	1	0	0	0	0	0	0	0	0	0	No	0	0
male	62	35.1857	0	No	Independent	No	No	No	Yes	No	No	No	No	No	No					2	215	2	0	0	0	0	0	0	0	0	0	0	0	0	0	0	0	0	0	0	0	0	0	0	No	0	0
male	52	42.4823	0	Yes	Independent	No	No	No	Yes	No	No	No	No	No	No					3	351	2	0	0	0	0	0	0	0	0	0	0	0	0	0	0	0	0	0	0	0	0	0	0	No	0	1
male	65	33.2985	0	No	Independent	No	No	No	Yes	No	No	No	No	No	No	1.46	0	39.6	199	3	194	8	1	0	0	1	0	0	0	0	0	0	0	0	1	0	0	0	0	0	0	0	0	0	No	0	0
male	66	32.5707	0	No	Independent	No	No	No	Yes	No	No	No	No	No	No	0.76	0	41.2	176	2	175	3	0	0	0	0	0	0	0	0	0	0	0	0	0	0	0	0	0	0	0	0	0	0	No	0	0
male	78	25.8481	1	No	Independent	No	No	No	No	No	No	No	No	No	No	0.81	0	40.2	178	3	173	1	0	0	0	0	0	0	0	0	0	0	0	0	0	0	0	0	0	0	0	0	0	0	No	0	1
male	75	28.0351	0	Yes	Independent	No	No	No	Yes	No	No	No	No	No	No	2.1		35.1	210	3	115	0	0	0	0	0	0	0	0	0	0	0	0	0	0	0	0	0	0	0	0	0	0	0	No	0	1
female	52	25.1788	0	No	Independent	No	No	No	No	No	No	No	No	No	No	0.6	0	40.7	235	3	115	2	0	0	0	0	0	0	0	0	0	0	0	0	0	0	0	0	0	0	0	0	0	0	No	0	0
male	63	35.2396	1	No	Independent	No	No	No	Yes	No	No	No	No	No	No	1.19				3	181	6	0	0	0	0	0	0	0	0	0	0	0	0	0	0	0	0	0	0	0	0	0	0	No	0	0
male	69	28.2454	0	No	Independent	No	No	No	No	No	No	No	No	No	No	0.77	0	36.4	181	3	138	5	1	0	1	0	0	0	0	0	0	0	0	0	0	0	0	0	0	0	1	0	0	0	No	1	0
male	61	35.1791	1	No	Independent	No	No	No	Yes	No	No	No	Yes	No	No	1.56	0	49.6	146	3	350	8	1	0	0	1	0	0	0	0	0	0	0	0	1	0	0	0	0	0	0	0	0	0	No	0	0
male	42	35.7537	0	No	Independent	No	No	No	No	No	No	No	No	No	No	0.98		49	320	2	345	1	0	0	1	0	0	0	0	0	0	0	0	0	0	0	0	0	0	0	0	0	0	0	No	1	1
female	60	38.7366	0	Yes	Independent	No	No	No	No	No	No	No	No	No	No	0.92		38	266	2	128	4	0	0	0	0	0	0	0	0	0	0	0	0	0	0	0	0	0	0	0	0	0	0	No	0	0
female	37	47.1295	0	No	Independent	No	No	No	No	No	No	No	No	No	No	0.8	0	40.7	264	3	112	4	1	0	1	0	0	0	0	0	0	0	0	0	0	0	0	0	0	0	1	0	0	0	No	0	0
male	29	25.8625	0	No	Totally Dependent	No	No	No	No	No	No	No	No	No	No					3	175	6	0	0	0	0	0	0	0	0	0	0	0	0	0	0	0	0	0	0	0	0	0	0	No	0	0
female	72	30.0757	0	No	Independent	No	No	No	Yes	No	No	No	No	No	No	0.9	0	44	127	3	78	1	0	0	0	0	0	0	0	0	0	0	0	0	0	0	0	0	0	0	0	0	0	0	No	0	0
female	57	28.4556	0	No	Independent	No	No	No	Yes	No	No	No	No	No	No	0.85	0	37.7	247	2	197	1	0	0	0	0	0	0	0	0	0	0	0	0	0	0	0	0	0	0	0	0	0	0	No	0	1
male	75	26.1522	0	No	Independent	No	No	No	Yes	No	No	No	No	No	No	0.8		44.5	280	2	166	4	0	0	1	0	0	0	0	0	0	0	0	0	0	0	0	0	0	0	0	0	0	0	No	1	0
male	59	33.6142	0	No	Independent	No	No	No	No	No	No	No	No	No	No	0.99	0	43.9	254	2	89	0	0	0	0	0	0	0	0	0	0	0	0	0	0	0	0	0	0	0	0	0	0	0	No	0	1
female	69	20.973	0	No	Independent	No	No	No	No	No	No	No	No	No	No	0.74	0	36	186	3	96	0	0	0	0	0	0	0	0	0	0	0	0	0	0	0	0	0	0	0	0	0	0	0	No	0	0
female	78	33.6324	0	No	Independent	No	No	No	Yes	No	No	No	No	No	No	0.85		31.6	194	2	161	3	0	0	0	0	0	0	0	0	0	0	0	0	0	0	0	0	0	0	0	0	0	0	No	0	0
female	68	33.5911	0	No	Independent	No	No	No	Yes	No	No	No	Yes	No	No	1.1	0	32.8	426	3	201	5	1	0	1	0	0	0	0	0	0	0	0	0	0	0	0	0	0	0	1	0	0	0	No	0	0
female	53	25.6061	0	No	Independent	No	No	No	No	No	No	No	No	No	No					2	90	1	0	0	0	0	0	0	0	0	0	0	0	0	0	0	0	0	0	0	0	0	0	0	No	0	0
male	40	30.9975	0	No	Independent	No	No	No	No	No	No	No	No	No	No	1.02	0	47.1	168	2	134	1	1	1	0	1	0	1	0	0	0	0	0	0	0	0	0	0	0	0	0	0	1	0	No	0	0
female	53	37.1064	0	No	Independent	No	No	No	No	No	No	No	No	No	No					2	133	1	0	0	0	0	0	0	0	0	0	0	0	0	0	0	0	0	0	0	0	0	0	0	No	0	0
male	59	34.3628	0	No	Independent	Yes	No	No	No	No	No	No	No	No	No	1	1	43.2	347	3	113	1	0	0	0	0	0	0	0	0	0	0	0	0	0	0	0	0	0	0	0	0	0	0	No	0	0
female	64	22.6313	0	No	Independent	No	No	No	Yes	No	No	No	Yes	No	No	0.57	0	40.8	305	2	89	3	0	0	0	0	0	0	0	0	0	0	0	0	0	0	0	0	0	0	0	0	0	0	No	0	0
female	57	33.128	0	No	Independent	No	No	No	Yes	No	No	No	No	No	No					3	187	0	0	0	0	0	0	0	0	0	0	0	0	0	0	0	0	0	0	0	0	0	0	0	No	0	1
female	43	24.6915	0	No	Independent	No	No	No	No	No	No	No	No	No	No	0.5		40.9	278	2	249	5	0	0	0	0	0	0	0	0	0	0	0	0	0	0	0	0	0	0	0	0	0	0	No	0	0
female	31	41.5044	0	No	Independent	No	No	No	Yes	No	No	No	No	No	No	0.81	0	42.1	316	3	110	0	0	0	0	0	0	0	0	0	0	0	0	0	0	0	0	0	0	0	0	0	0	0	No	0	0
female	79	28.5309	0	No	Independent	No	No	No	Yes	No	No	No	No	No	No	1.1		36.9	346	2	112	1	0	0	0	0	0	0	0	0	0	0	0	0	0	0	0	0	0	0	0	0	0	0	No	0	0
female	66	33.8945	0	Yes	Independent	No	No	No	No	No	No	No	No	No	No	0.66	0	44.9	208	2	201	1	0	0	0	0	0	0	0	0	0	0	0	0	0	0	0	0	0	0	0	0	0	0	No	0	1
female	55	38.9708	0	No	Independent	No	No	No	Yes	No	No	No	No	No	No	0.78	0	41.6	197	2	290	4	0	0	0	0	0	0	0	0	0	0	0	0	0	0	0	0	0	0	0	0	0	0	No	0	0
female	75	33.4713	0	No	Independent	No	No	No	Yes	No	No	No	No	No	No	0.76		41.1	277	3	114	3	0	0	0	0	0	0	0	0	0	0	0	0	0	0	0	0	0	0	0	0	0	0	No	0	0
male	71	29.6848	0	No	Independent	No	No	No	Yes	No	No	No	No	No	No	1.1	0	48	177	3	78	0	0	0	0	0	0	0	0	0	0	0	0	0	0	0	0	0	0	0	0	0	0	0	No	0	1
female	33	23.4634	0	No	Independent	No	No	No	No	No	No	No	No	No	No	0.82		37.8		2	#NULL!	0	0	0	0	0	0	0	0	0	0	0	0	0	0	0	0	0	0	0	0	0	0	0	No	0	1
female	35	32.7392	0	No	Independent	No	No	No	No	No	No	No	No	No	No					1	300	1	0	0	0	0	0	0	0	0	0	0	0	0	0	0	0	0	0	0	0	0	0	0	No	0	0
female	61	30.9118	1	Yes	Independent	No	No	No	Yes	No	No	No	No	No	No	0.7		40.6	202	2	200	2	0	0	0	0	0	0	0	0	0	0	0	0	0	0	0	0	0	0	0	0	0	0	No	0	0
female	41	32.7337	0	No	Independent	No	No	No	No	No	No	No	No	No	No			41.3	260	2	121	2	0	0	0	0	0	0	0	0	0	0	0	0	0	0	0	0	0	0	0	0	0	0	No	0	0
female	65	34.8445	1	No	Independent	No	No	No	Yes	No	No	No	No	No	No	0.8	0	40.7	254	3	197	1	0	0	0	0	0	0	0	0	0	0	0	0	0	0	0	0	0	0	0	0	0	0	No	0	1
female	69	36.0887	0	No	Independent	No	No	No	Yes	No	No	No	No	No	No	1.3		36	286	2	97	0	0	0	0	0	0	0	0	0	0	0	0	0	0	0	0	0	0	0	0	0	0	0	No	0	1
male	83	26.5811	0	No	Independent	No	No	Yes	Yes	No	No	No	No	Yes	No	1.3		33	114	3	232	1	0	0	0	0	0	0	0	0	0	0	0	0	0	0	0	0	0	0	0	0	0	0	No	0	1
female	53	45.0489	0	No	Independent	Yes	No	No	No	No	No	No	No	No	No	1.2	0	43	203	3	214	1	0	0	0	0	0	0	0	0	0	0	0	0	0	0	0	0	0	0	0	0	0	0	No	0	1
male	61	37.8796	0	No	Independent	No	No	No	No	No	No	No	No	No	No					3	329	10	0	0	0	0	0	0	0	0	0	0	0	0	0	0	0	0	0	0	0	0	0	0	No	0	0
male	47	45.0489	0	No	Independent	No	No	No	Yes	No	No	No	No	No	No	0.82	0	42.2	206	3	141	1	0	0	0	0	0	0	0	0	0	0	0	0	0	0	0	0	0	0	0	0	0	0	No	0	0
female	58	32.9486	1	No	Independent	Yes	No	Yes	No	No	No	No	No	No	No	0.87		38.9	301	3	178	5	0	0	0	0	0	0	0	0	0	0	0	0	0	0	0	0	0	0	0	0	0	0	No	0	0
female	76	31.9118	0	No	Independent	No	No	No	Yes	No	No	No	No	No	No	0.82	0	37.5	259	3	213	4	0	0	0	0	0	0	0	0	0	0	0	0	0	0	0	0	0	0	0	0	0	0	No	0	1
female	53	41.3478	0	No	Independent	No	No	No	No	No	No	No	No	No	No			46.2	270	2	315	5	0	0	0	0	0	0	0	0	0	0	0	0	0	0	0	0	0	0	0	0	0	0	No	0	1
female	67	34.9454	1	No	Independent	No	No	No	Yes	No	No	No	No	No	No	0.67		42.1	382	2	254	15	0	0	1	0	0	0	0	0	0	0	0	0	0	0	0	0	0	0	0	0	0	0	No	1	0
male	60	32.5495	0	Yes	Independent	No	No	No	No	No	No	No	No	No	No	1.2		49	222	2	123	0	0	0	0	0	0	0	0	0	0	0	0	0	0	0	0	0	0	0	0	0	0	0	No	0	1
male	44	23.8063	0	No	Independent	No	No	No	Yes	No	No	No	No	No	No	0.7	0	44	281	2	61	0	0	0	0	0	0	0	0	0	0	0	0	0	0	0	0	0	0	0	0	0	0	0	No	0	0
female	48	44.1135	0	No	Independent	No	No	No	Yes	No	No	No	No	No	No	0.59	0	47.1	294	3	211	3	0	0	0	0	0	0	0	0	0	0	0	0	0	0	0	0	0	0	0	0	0	0	No	0	0
male	35	35.4899	0	No	Independent	No	No	No	Yes	No	No	No	No	Yes	No	0.99	0	46.9	128	3	281	13	0	0	0	0	0	0	0	0	0	0	0	0	0	0	0	0	0	0	0	0	0	0	No	0	1
male	55	24.3943	0	No	Independent	No	No	No	No	No	No	No	No	No	No	0.86	0	42.7	194	2	104	2	0	0	0	0	0	0	0	0	0	0	0	0	0	0	0	0	0	0	0	0	0	0	No	0	0
female	72	24.7946	0	No	Independent	No	No	No	No	No	No	No	No	No	No	1.18	0	34.7	124	3	273	4	0	0	0	0	0	0	0	0	0	0	0	0	0	0	0	0	0	0	0	0	0	0	No	0	0
male	60	30.544	1	No	Independent	No	No	No	No	No	No	No	No	No	No	1.11		45.7	149	3	142	6	0	0	0	0	0	0	0	0	0	0	0	0	0	0	0	0	0	0	0	0	0	0	No	0	0
female	69	30.8279	0	No	Independent	No	No	No	No	No	No	No	No	No	No	0.86	0	41.1	351	2	185	4	0	0	0	0	0	0	0	0	0	0	0	0	0	0	0	0	0	0	0	0	0	0	No	0	0
female	53	43.8355	0	No	Independent	No	No	No	Yes	No	No	No	No	No	No	0.63	0	38.9	328	3	198	5	1	1	1	1	0	0	1	0	0	0	0	0	1	0	0	0	0	0	1	0	0	0	No	0	0
female	54	30.5444	0	No	Independent	No	No	No	Yes	No	No	No	No	No	No	0.9	0	43.2	187	2	131	0	0	0	0	0	0	0	0	0	0	0	0	0	0	0	0	0	0	0	0	0	0	0	No	0	1
female	58	34.5401	0	No	Independent	No	No	No	Yes	No	No	No	Yes	No	No	0.88	0	45.6	189	3	251	4	0	0	0	0	0	0	0	0	0	0	0	0	0	0	0	0	0	0	0	0	0	0	No	0	0
female	53	39.458	0	No	Independent	No	No	No	Yes	No	No	No	No	No	No	0.79	0	40.5	254	3	417	3	0	0	0	0	0	0	0	0	0	0	0	0	0	0	0	0	0	0	0	0	0	0	No	0	1
female	46	31.4115	0	No	Independent	No	No	No	Yes	No	No	No	Yes	No	No	1.06	0	36.9	266	3	244	5	0	0	0	0	0	0	0	0	0	0	0	0	0	0	0	0	0	0	0	0	0	0	No	0	0
female	63	46.2738	1	No	Independent	No	No	No	No	No	No	No	No	No	No	0.79	0	43.2	407	3	426	6	0	0	0	0	0	0	0	0	0	0	0	0	0	0	0	0	0	0	0	0	0	0	No	0	0
male	66	34.0559	0	No	Independent	No	No	No	Yes	No	No	No	No	No	No					2	175	0	0	0	0	0	0	0	0	0	0	0	0	0	0	0	0	0	0	0	0	0	0	0	No	0	1
male	73	29.2945	0	No	Independent	No	No	No	No	No	No	No	No	No	No	0.97	0	46.2	253	3	224	6	0	0	0	0	0	0	0	0	0	0	0	0	0	0	0	0	0	0	0	0	0	0	No	0	0
male	59	36.1874	0	No	Independent	No	No	No	No	No	No	No	No	No	No	1.44		48.5	163	3	228	3	0	0	0	0	0	0	0	0	0	0	0	0	0	0	0	0	0	0	0	0	0	0	No	0	0
male	59	30.0655	0	No	Independent	No	No	No	Yes	No	No	No	Yes	No	No	1.08	0	40.8	176	3	235	6	0	0	0	0	0	0	0	0	0	0	0	0	0	0	0	0	0	0	0	0	0	0	No	0	0
male	65	29.6493	0	No	Independent	No	No	No	Yes	No	No	No	No	No	No	0.74	0	42.3	236	2	278	5	0	0	0	0	0	0	0	0	0	0	0	0	0	0	0	0	0	0	0	0	0	0	No	0	0
female	63	27.292	0	No	Independent	No	No	No	No	No	No	No	Yes	No	No	0.99	0	39.7	207	3	246	7	0	0	0	0	0	0	0	0	0	0	0	0	0	0	0	0	0	0	0	0	0	0	No	0	0
female	73	21.2072	0	Yes	Independent	No	No	No	Yes	No	No	No	No	No	No	0.83	0	43.6	255	3	300	7	0	0	0	0	0	0	0	0	0	0	0	0	0	0	0	0	0	0	0	0	0	0	No	0	0
female	61	31.9118	1	Yes	Independent	Yes	No	Yes	Yes	No	No	No	No	No	No	0.7		38	396	3	244	6	0	0	0	0	0	0	0	0	0	0	0	0	0	0	0	0	0	0	0	0	0	0	No	0	0
female	60	36.7326	1	No	Independent	No	No	No	Yes	No	No	No	No	No	No					2	158	3	0	0	0	0	0	0	0	0	0	0	0	0	0	0	0	0	0	0	0	0	0	0	No	0	0
female	67	35.1535	0	No	Independent	No	No	No	Yes	No	No	No	No	No	No					2	204	4	0	0	0	0	0	0	0	0	0	0	0	0	0	0	0	0	0	0	0	0	0	0	No	0	0
female	66	33.105	0	No	Independent	No	No	Yes	Yes	No	No	No	No	No	No	0.69	0	37	384	3	129	3	0	0	0	0	0	0	0	0	0	0	0	0	0	0	0	0	0	0	0	0	0	0	No	0	0
female	72	39.1056	1	No	Independent	No	No	No	Yes	No	No	No	No	No	No	0.99	0	37.8	270	3	161	6	0	0	0	0	0	0	0	0	0	0	0	0	0	0	0	0	0	0	0	0	0	0	No	0	0
male	53	47.9258	0	No	Independent	No	No	No	Yes	No	No	No	No	No	No	0.73	1	35.7	267	3	191	5	0	0	0	0	0	0	0	0	0	0	0	0	0	0	0	0	0	0	0	0	0	0	No	0	0
male	74	32.2261	1	No	Independent	No	No	No	Yes	No	No	No	No	No	No	1.48		47.2	256	3	235	7	0	0	0	0	0	0	0	0	0	0	0	0	0	0	0	0	0	0	0	0	0	0	No	0	0
male	48	29.9727	0	No	Independent	No	No	No	No	No	No	No	No	No	No	0.97		46.2	274	2	327	5	0	0	0	0	0	0	0	0	0	0	0	0	0	0	0	0	0	0	0	0	0	0	No	0	0
female	48	30.2277	0	Yes	Independent	No	No	No	No	No	No	No	No	No	No			41	236	3	178	2	0	0	0	0	0	0	0	0	0	0	0	0	0	0	0	0	0	0	0	0	0	0	No	0	0
male	45	29.7071	0	Yes	Independent	No	No	No	Yes	No	No	No	No	No	No	0.67	1	29.9	480	2	182	7	0	0	0	0	0	0	0	0	0	0	0	0	0	0	0	0	0	0	0	0	0	0	No	0	0
male	48	33.2814	0	No	Independent	No	No	No	No	No	No	No	No	No	No	0.91		46.9	235	2	180	1	0	0	0	0	0	0	0	0	0	0	0	0	0	0	0	0	0	0	0	0	0	0	No	0	0
female	46	37.2751	1	No	Independent	No	No	No	No	No	No	Yes	No	No	No	1.16	0	40	175	3	116	4	0	0	0	0	0	0	0	0	0	0	0	0	0	0	0	0	0	0	0	0	0	0	No	0	0
male	60	38.1321	0	Yes	Independent	No	No	No	No	No	No	No	No	No	No	0.8		48.5	244	2	223	4	0	0	0	0	0	0	0	0	0	0	0	0	0	0	0	0	0	0	0	0	0	0	No	0	1
male	65	27.3194	0	No	Independent	No	No	No	No	No	No	No	No	No	No	1.01		40.3	190	3	136	4	0	0	0	0	0	0	0	0	0	0	0	0	0	0	0	0	0	0	0	0	0	0	No	0	0
female	55	33.2814	0	No	Independent	No	No	No	Yes	No	No	No	No	No	No			36	232	2	136	2	0	0	0	0	0	0	0	0	0	0	0	0	0	0	0	0	0	0	0	0	0	0	No	0	0
male	58	30.0711	1	No	Independent	No	No	No	Yes	No	No	No	No	No	No	0.96	0	41.5	210	1	135	0	0	0	0	0	0	0	0	0	0	0	0	0	0	0	0	0	0	0	0	0	0	0	No	0	1
male	65	23.0559	0	Yes	Independent	No	No	No	Yes	No	No	No	No	No	No	1.4		45		3	79	2	0	0	0	0	0	0	0	0	0	0	0	0	0	0	0	0	0	0	0	0	0	0	No	0	0
male	77	24.2104	0	No	Independent	No	No	No	No	No	No	No	No	No	No	1.27	0	42.9	160	3	212	2	0	0	0	0	0	0	0	0	0	0	0	0	0	0	0	0	0	0	0	0	0	0	No	0	0
male	70	34.8665	1	No	Independent	No	No	No	Yes	No	No	No	No	No	No	0.9	0	43.1	146	3	228	5	0	0	0	0	0	0	0	0	0	0	0	0	0	0	0	0	0	0	0	0	0	0	No	0	0
male	65	22.1647	0	Yes	Independent	No	No	Yes	Yes	No	No	No	No	No	No					3	170	2	1	0	1	1	0	0	0	0	0	0	0	1	1	0	0	0	0	1	0	0	0	0	No	1	0
female	72	33.0052	1	No	Independent	No	No	No	No	No	No	No	Yes	No	No	0.7	0	39.1	326	3	144	5	0	0	0	0	0	0	0	0	0	0	0	0	0	0	0	0	0	0	0	0	0	0	No	0	0
female	71	35.8744	0	No	Independent	No	No	No	Yes	No	No	No	No	No	No	1.1	0	38.5	188	2	354	1	1	1	0	0	1	0	0	0	0	0	0	0	0	0	0	0	0	0	0	0	0	0	No	0	1
male	57	36.3013	0	No	Independent	No	No	No	Yes	No	No	No	No	No	No	0.8	0	40.8	326	2	231	14	0	0	0	0	0	0	0	0	0	0	0	0	0	0	0	0	0	0	0	0	0	0	No	0	0
male	61	34.436	0	No	Independent	No	No	No	No	No	No	No	No	No	No	0.76	0	44.4	235	3	99	1	0	0	0	0	0	0	0	0	0	0	0	0	0	0	0	0	0	0	0	0	0	0	No	0	0
male	39	34.3025	1	Yes	Independent	No	No	No	Yes	No	No	No	No	No	No	0.86	0	42.7	183	2	306	3	0	0	0	0	0	0	0	0	0	0	0	0	0	0	0	0	0	0	0	0	0	0	No	0	1
male	64	28.7309	1	No	Independent	No	No	No	Yes	No	No	No	No	No	No	1.16	0	46	304	3	166	1	0	0	0	0	0	0	0	0	0	0	0	0	0	0	0	0	0	0	0	0	0	0	No	0	0
male	75	37.8599	1	No	Independent	No	No	No	Yes	No	No	No	No	No	No	0.78	0	48	285	3	284	3	0	0	0	0	0	0	0	0	0	0	0	0	0	0	0	0	0	0	0	0	0	0	No	0	0
female	46	49.6054	0	No	Independent	No	No	No	Yes	No	No	No	No	No	No					3	148	1	0	0	0	0	0	0	0	0	0	0	0	0	0	0	0	0	0	0	0	0	0	0	No	0	1
male	57	33.7518	1	No	Independent	No	No	No	Yes	No	No	No	Yes	No	No	1.13	0	50	197	3	295	4	0	0	0	0	0	0	0	0	0	0	0	0	0	0	0	0	0	0	0	0	0	0	No	0	0
female	54	27.4636	0	No	Independent	No	No	No	No	No	No	No	No	No	No	0.65	0	41.3	166	2	126	1	0	0	0	0	0	0	0	0	0	0	0	0	0	0	0	0	0	0	0	0	0	0	No	0	1
female	50	28.1667	0	No	Independent	No	No	No	Yes	No	No	No	No	No	No	0.76	0	30.3	457	3	109	7	0	0	0	0	0	0	0	0	0	0	0	0	0	0	0	0	0	0	0	0	0	0	No	0	0
male	60	38.884	0	No	Independent	No	No	No	Yes	No	No	No	No	No	No	0.63	0	42.6	232	3	111	0	0	0	0	0	0	0	0	0	0	0	0	0	0	0	0	0	0	0	0	0	0	0	No	0	1
female	60	29.8535	0	No	Independent	No	No	No	No	No	No	No	No	No	No					2	223	5	0	0	0	0	0	0	0	0	0	0	0	0	0	0	0	0	0	0	0	0	0	0	No	0	0
male	53	34.0056	1	Yes	Independent	No	No	No	Yes	No	No	No	No	No	No	0.59	0	36.7	239	3	371	7	1	0	0	1	0	0	0	0	0	0	0	0	0	0	0	0	0	1	0	0	0	0	No	0	0
female	70	28.3219	0	No	Independent	No	No	No	Yes	No	No	No	Yes	No	No			35.8	250	2	344	3	0	0	0	0	0	0	0	0	0	0	0	0	0	0	0	0	0	0	0	0	0	0	No	0	1
female	56	50.1962	0	No	Independent	No	No	Yes	Yes	No	No	No	No	No	No	0.7	0	40.1	287	3	266	4	0	0	0	0	0	0	0	0	0	0	0	0	0	0	0	0	0	0	0	0	0	0	No	0	1
male	36	39.9939	0	No	Independent	No	No	No	Yes	No	No	No	No	No	No	0.91	0	45.8	341	3	273	2	0	0	0	0	0	0	0	0	0	0	0	0	0	0	0	0	0	0	0	0	0	0	No	0	0
female	70	45.8479	0	No	Independent	No	No	No	Yes	No	No	No	No	No	No					3	150	0	0	0	0	0	0	0	0	0	0	0	0	0	0	0	0	0	0	0	0	0	0	0	No	0	1
female	50	37.0759	0	No	Independent	No	No	No	No	No	No	No	No	No	No					2	271	6	0	0	0	0	0	0	0	0	0	0	0	0	0	0	0	0	0	0	0	0	0	0	No	0	0
male	58	41.509	0	No	Independent	No	No	No	Yes	No	No	No	No	No	No	1.05	0	46.1	175	3	#NULL!	1	0	0	0	0	0	0	0	0	0	0	0	0	0	0	0	0	0	0	0	0	0	0	No	0	0
male	69	25.1274	0	No	Independent	No	No	No	Yes	No	No	No	No	No	No	1.09	0	49.5	229	3	137	0	0	0	0	0	0	0	0	0	0	0	0	0	0	0	0	0	0	0	0	0	0	0	No	0	1
female	35	28.3219	0	No	Independent	No	No	No	No	No	No	No	No	No	No					1	81	0	0	0	0	0	0	0	0	0	0	0	0	0	0	0	0	0	0	0	0	0	0	0	No	0	0
male	47	29.4446	1	No	Independent	No	No	No	Yes	No	No	No	No	No	No	0.84	0	44.7	344	3	175	4	0	0	0	0	0	0	0	0	0	0	0	0	0	0	0	0	0	0	0	0	0	0	No	0	0
male	57	22.5269	0	No	Independent	No	No	No	No	No	No	No	No	No	No	0.69	0	38.3	101	2	180	4	0	0	0	0	0	0	0	0	0	0	0	0	0	0	0	0	0	0	0	0	0	0	No	0	0
male	78	27.8027	0	No	Independent	No	No	No	Yes	No	No	No	No	No	No	2.3	0	42.3	265	3	142	2	1	0	0	1	0	0	0	0	0	0	0	0	1	0	0	0	0	0	0	0	0	0	No	0	0
female	66	27.1243	0	No	Independent	No	No	No	Yes	No	No	No	No	No	No	0.7	0	36.6	214	2	240	5	0	0	0	0	0	0	0	0	0	0	0	0	0	0	0	0	0	0	0	0	0	0	No	0	0
female	70	29.9532	0	Yes	Independent	No	No	No	Yes	No	No	No	No	No	No	0.9		33		3	193	10	1	0	0	1	0	0	0	0	0	0	0	0	1	0	0	0	0	0	0	0	0	0	No	0	0
female	86	29.6901	1	No	Independent	No	No	No	Yes	No	No	No	No	No	No	2.33	0	37.3	247	3	475	6	0	0	0	0	0	0	0	0	0	0	0	0	0	0	0	0	0	0	0	0	0	0	No	0	0
female	49	26.0746	0	No	Independent	No	No	No	No	No	No	No	No	No	No	0.8	0	36.5	309	3	343	7	0	0	0	0	0	0	0	0	0	0	0	0	0	0	0	0	0	0	0	0	0	0	No	0	0
female	44	29.2867	0	No	Independent	No	No	No	No	No	No	No	No	No	No	0.6	0	37.8	291	2	223	2	0	0	0	0	0	0	0	0	0	0	0	0	0	0	0	0	0	0	0	0	0	0	No	0	0
male	39	44.7934	0	No	Independent	No	No	No	Yes	No	No	No	No	No	No	1.08		42.8	224	3	63	1	0	0	0	0	0	0	0	0	0	0	0	0	0	0	0	0	0	0	0	0	0	0	No	0	0
male	29	35.7274	0	Yes	Independent	No	No	No	No	No	No	No	No	No	No	0.99		43.8	278	3	254	4	0	0	0	0	0	0	0	0	0	0	0	0	0	0	0	0	0	0	0	0	0	0	No	0	0
female	65	27.4351	0	No	Independent	No	No	No	Yes	No	No	No	Yes	No	No	2.43	0	36	142	4	322	7	1	1	1	0	1	0	0	1	0	0	0	0	0	0	0	0	0	0	1	0	0	0	No	0	0
female	72	26.777	0	No	Independent	No	No	No	Yes	No	No	No	Yes	Yes	No	0.86		34.5	220	3	210	6	1	0	1	0	0	0	0	0	0	0	0	0	0	0	0	0	0	0	1	0	0	0	No	1	0
female	64	33.3601	0	No	Independent	No	No	No	Yes	No	No	No	No	No	No	0.8		39.4	251	3	201	4	0	0	0	0	0	0	0	0	0	0	0	0	0	0	0	0	0	0	0	0	0	0	No	0	0
female	60	29.447	0	No	Independent	No	No	No	Yes	No	No	No	No	Yes	No	0.57				2	150	3	0	0	0	0	0	0	0	0	0	0	0	0	0	0	0	0	0	0	0	0	0	0	No	0	0
male	45	31.1675	0	No	Independent	No	No	No	Yes	No	No	No	No	No	No	0.68	1	40.4	279	2	418	7	0	0	0	0	0	0	0	0	0	0	0	0	0	0	0	0	0	0	0	0	0	0	No	0	0
male	61	36.7998	0	No	Independent	No	No	No	Yes	No	No	No	No	No	No	1.1	0	41.8	261	2	223	18	1	0	0	1	0	0	0	0	1	1	0	1	1	0	0	0	0	0	0	1	0	0	No	0	0
female	56	29.8128	0	No	Independent	No	No	No	No	No	No	No	No	No	No	0.8	0	46.6	244	2	173	3	0	0	0	0	0	0	0	0	0	0	0	0	0	0	0	0	0	0	0	0	0	0	No	0	0
female	51	33.9862	0	No	Independent	No	No	No	Yes	No	No	No	No	No	No	0.61	0	40.8		2	166	1	0	0	0	0	0	0	0	0	0	0	0	0	0	0	0	0	0	0	0	0	0	0	No	0	1
female	75	34.5423	1	No	Independent	No	No	No	Yes	No	No	No	No	No	No	1.24	0	37.5	275	3	140	1	0	0	0	0	0	0	0	0	0	0	0	0	0	0	0	0	0	0	0	0	0	0	No	0	1
female	45	29.8595	1	No	Independent	No	No	No	Yes	No	No	No	No	No	No	0.8		42	481	3	71	0	0	0	0	0	0	0	0	0	0	0	0	0	0	0	0	0	0	0	0	0	0	0	No	0	1
female	39	42.6908	0	No	Independent	No	No	No	Yes	No	No	No	No	No	No	0.6	0	37	201	2	190	7	0	0	0	0	0	0	0	0	0	0	0	0	0	0	0	0	0	0	0	0	0	0	No	0	0
male	77	34.3652	1	No	Independent	No	No	No	Yes	No	No	No	No	No	No	1.4		38		3	111	0	0	0	0	0	0	0	0	0	0	0	0	0	0	0	0	0	0	0	0	0	0	0	No	0	1
male	65	36.1541	0	No	Independent	No	No	No	Yes	No	No	No	No	No	No	0.81	0	44.1	187	3	137	3	0	0	0	0	0	0	0	0	0	0	0	0	0	0	0	0	0	0	0	0	0	0	No	0	0
female	44	40.3506	1	No	Independent	No	No	No	No	No	No	No	No	No	No	0.64	0	40.5	304	3	293	5	1	1	0	0	1	0	0	0	0	0	0	0	0	0	0	0	0	0	0	0	0	0	No	0	0
male	60	31.1698	0	No	Independent	No	No	No	Yes	No	No	No	No	No	No	0.7				2	89	1	0	0	0	0	0	0	0	0	0	0	0	0	0	0	0	0	0	0	0	0	0	0	No	0	0
female	77	27.1024	0	No	Independent	No	No	No	Yes	No	No	No	No	No	No	0.58		43.6	224	2	161	3	0	0	0	0	0	0	0	0	0	0	0	0	0	0	0	0	0	0	0	0	0	0	No	0	0
female	72	30.6665	1	No	Independent	No	No	No	No	No	No	No	No	No	No	0.83		39.2	189	3	289	3	0	0	0	0	0	0	0	0	0	0	0	0	0	0	0	0	0	0	0	0	0	0	No	0	0
male	73	31.0108	0	No	Independent	No	No	No	Yes	No	No	No	No	No	No	1.78	0	44	152	3	352	5	1	1	0	1	0	1	0	0	0	0	0	0	0	0	1	0	0	0	0	0	0	0	No	0	0
female	82	24.9409	0	No	Independent	No	No	No	Yes	No	No	No	No	No	No					3	90	2	0	0	0	0	0	0	0	0	0	0	0	0	0	0	0	0	0	0	0	0	0	0	No	0	0
male	77	31.7098	0	No	Independent	Yes	No	No	Yes	No	No	No	No	No	No	0.83	1	40.2	282	2	172	4	1	0	0	1	0	0	0	0	0	1	0	0	1	0	0	0	1	0	0	0	0	0	No	0	0
female	61	33.2307	0	No	Independent	No	No	No	Yes	No	No	No	No	No	No	0.51	0	38.9	191	3	185	3	0	0	0	0	0	0	0	0	0	0	0	0	0	0	0	0	0	0	0	0	0	0	No	0	0
female	61	37.0223	0	No	Independent	No	No	No	Yes	No	No	No	No	Yes	No	0.65	0	37.7	124	3	183	6	0	0	0	0	0	0	0	0	0	0	0	0	0	0	0	0	0	0	0	0	0	0	No	0	0
male	76	26.1472	0	No	Independent	No	No	No	Yes	No	No	No	No	No	No	2.18	1	38.1	291	3	264	7	0	0	0	0	0	0	0	0	0	0	0	0	0	0	0	0	0	0	0	0	0	0	No	0	0
male	67	30.286	1	No	Independent	No	No	No	No	No	No	No	No	No	No	0.94	0	48.7	246	2	263	2	0	0	0	0	0	0	0	0	0	0	0	0	0	0	0	0	0	0	0	0	0	0	No	0	0
female	47	24.961	0	No	Independent	No	No	No	No	No	No	No	Yes	No	No	0.73	0	42.8	292	3	#NULL!	4	0	0	0	0	0	0	0	0	0	0	0	0	0	0	0	0	0	0	0	0	0	0	No	0	0
female	54	36.7998	0	No	Independent	No	No	No	Yes	No	No	No	No	No	No	0.77	0	39.4	220	2	69	2	1	1	0	0	1	0	0	0	0	0	0	0	0	0	0	0	0	0	0	0	0	0	No	0	0
female	46	44.9299	0	No	Independent	No	No	No	No	No	No	No	No	No	No	0.66	0	39.4	317	3	92	3	0	0	0	0	0	0	0	0	0	0	0	0	0	0	0	0	0	0	0	0	0	0	No	0	0
female	46	35.544	0	No	Independent	No	No	No	No	No	No	No	No	No	No	0.8				2	135	1	0	0	0	0	0	0	0	0	0	0	0	0	0	0	0	0	0	0	0	0	0	0	No	0	0
male	65	30.9175	0	No	Independent	No	No	No	Yes	No	No	No	No	No	No	1.38	0	42	158	2	124	5	0	0	0	0	0	0	0	0	0	0	0	0	0	0	0	0	0	0	0	0	0	0	No	0	0
male	49	42.9727	1	No	Independent	No	No	No	Yes	No	No	No	No	No	No					3	307	1	0	0	0	0	0	0	0	0	0	0	0	0	0	0	0	0	0	0	0	0	0	0	No	0	1
female	75	32.4414	0	No	Independent	No	No	No	No	No	No	No	No	No	No	0.64	0	39.3	240	3	192	3	0	0	0	0	0	0	0	0	0	0	0	0	0	0	0	0	0	0	0	0	0	0	No	0	0
male	75	25.0672	0	No	Independent	No	No	No	No	No	No	No	No	No	No	0.91	0	35.4	232	2	290	1	0	0	0	0	0	0	0	0	0	0	0	0	0	0	0	0	0	0	0	0	0	0	No	0	1
male	74	36.9043	0	No	Independent	No	No	No	Yes	No	No	No	No	No	No	1.39	0	43.5	125	3	103	2	0	0	0	0	0	0	0	0	0	0	0	0	0	0	0	0	0	0	0	0	0	0	No	0	0
female	58	26.7177	0	No	Independent	No	No	No	Yes	No	No	No	No	No	No	0.76		38.8	272	2	142	0	0	0	0	0	0	0	0	0	0	0	0	0	0	0	0	0	0	0	0	0	0	0	No	0	0
female	41	22.5963	0	No	Independent	No	No	No	No	No	No	No	No	No	No	0.54	0	38.8	375	2	117	2	0	0	0	0	0	0	0	0	0	0	0	0	0	0	0	0	0	0	0	0	0	0	No	0	0
female	63	34.5772	0	No	Independent	No	No	No	Yes	No	No	No	No	No	No	0.92	0	35.7	389	2	143	4	1	1	0	1	0	1	0	0	0	0	0	0	1	0	0	0	0	0	0	0	0	0	No	0	0
female	70	24.3257	0	No	Independent	No	No	No	No	No	No	No	No	No	No	0.75	0	45.2	229	3	236	4	0	0	0	0	0	0	0	0	0	0	0	0	0	0	0	0	0	0	0	0	0	0	No	0	0
male	77	30.4525	0	No	Independent	No	No	Yes	Yes	No	No	No	Yes	Yes	No	0.93	0	46.1	184	3	115	5	0	0	0	0	0	0	0	0	0	0	0	0	0	0	0	0	0	0	0	0	0	0	No	0	0
male	50	32.3862	0	No	Independent	No	No	No	No	No	No	No	Yes	No	No	0.91	0	50.3	147	3	280	3	0	0	0	0	0	0	0	0	0	0	0	0	0	0	0	0	0	0	0	0	0	0	No	0	0
male	38	29.6013	0	No	Independent	No	No	No	Yes	No	No	No	No	No	No					4	285	9	0	0	0	0	0	0	0	0	0	0	0	0	0	0	0	0	0	0	0	0	0	0	No	0	0
female	49	32.2341	0	No	Independent	No	No	No	No	No	No	No	No	No	No	0.91	0	37.5	270	2	201	1	0	0	0	0	0	0	0	0	0	0	0	0	0	0	0	0	0	0	0	0	0	0	No	0	0
female	79	32.7392	0	No	Independent	No	No	No	Yes	No	No	No	No	No	No	1.05	0	46.4	224	2	245	4	0	0	0	0	0	0	0	0	0	0	0	0	0	0	0	0	0	0	0	0	0	0	No	0	0
male	57	27.0645	0	No	Independent	No	No	No	No	No	No	No	No	No	No	1.1	0	42.7	225	1	93	1	0	0	0	0	0	0	0	0	0	0	0	0	0	0	0	0	0	0	0	0	0	0	No	0	0
female	57	26.9579	0	No	Independent	No	No	No	No	No	No	No	No	No	No	0.79	1	36.7	162	3	190	4	0	0	0	0	0	0	0	0	0	0	0	0	0	0	0	0	0	0	0	0	0	0	No	0	0
female	60	38.9708	0	No	Independent	No	No	No	Yes	No	No	No	No	No	No	0.69	0	43	184	2	254	5	0	0	0	0	0	0	0	0	0	0	0	0	0	0	0	0	0	0	0	0	0	0	No	0	0
male	62	30.8657	1	Yes	Independent	No	No	No	Yes	No	No	No	Yes	No	No	1.34		52.1	224	3	645	6	0	0	0	0	0	0	0	0	0	0	0	0	0	0	0	0	0	0	0	0	0	0	No	0	0
male	75	34.1432	1	No	Independent	No	No	No	Yes	No	No	No	No	No	No	1.35	0	44.5	191	3	274	4	0	0	0	0	0	0	0	0	0	0	0	0	0	0	0	0	0	0	0	0	0	0	No	0	0
female	43	27.9786	0	No	Independent	No	No	No	Yes	No	No	No	Yes	No	No	0.95		37.3	323	3	553	6	0	0	0	0	0	0	0	0	0	0	0	0	0	0	0	0	0	0	0	0	0	0	No	0	0
male	59	33.0875	0	No	Independent	No	No	No	No	No	No	No	No	No	No	1.55	0	43.3	255	3	279	2	0	0	0	0	0	0	0	0	0	0	0	0	0	0	0	0	0	0	0	0	0	0	No	0	0
female	78	26.9253	0	No	Independent	No	No	No	No	No	No	No	No	No	No	0.66	0	43	296	3	614	-99	0	0	0	0	0	0	0	0	0	0	0	0	0	0	0	0	0	0	0	0	0	0	No	0	0
female	61	32.8903	0	No	Independent	No	No	No	Yes	No	No	No	No	No	No			43		3	197	4	0	0	0	0	0	0	0	0	0	0	0	0	0	0	0	0	0	0	0	0	0	0	No	0	0
male	55	47.6982	1	No	Independent	No	No	No	Yes	No	No	No	No	No	No	1.11		43.6	147	3	316	3	0	0	0	0	0	0	0	0	0	0	0	0	0	0	0	0	0	0	0	0	0	0	No	0	0
female	72	28.4725	1	No	Independent	No	No	No	Yes	No	No	No	No	No	No	0.9		38.5	396	2	315	4	0	0	0	0	0	0	0	0	0	0	0	0	0	0	0	0	0	0	0	0	0	0	No	0	0
female	38	37.5889	0	No	Independent	No	No	No	No	No	No	No	No	No	No	0.65		40.9	207	3	307	4	0	0	0	0	0	0	0	0	0	0	0	0	0	0	0	0	0	0	0	0	0	0	No	0	0
female	67	41.5982	0	No	Independent	No	No	No	Yes	No	No	No	No	No	No	0.76	0	38.3	184	3	266	1	0	0	0	0	0	0	0	0	0	0	0	0	0	0	0	0	0	0	0	0	0	0	No	0	1
male	60	29.3868	0	No	Independent	No	No	No	No	No	No	No	No	No	No					3	399	1	0	0	0	0	0	0	0	0	0	0	0	0	0	0	0	0	0	0	0	0	0	0	No	0	1
female	55	33.5276	0	No	Independent	No	No	No	No	No	No	No	No	No	No	0.74	0	42	258	2	266	9	1	0	1	0	0	0	0	0	0	0	0	0	0	0	0	0	0	0	1	0	0	0	No	1	0
female	57	44.4306	1	No	Independent	No	No	No	Yes	No	No	No	No	No	No	1.04	0	42	318	3	214	2	0	0	0	0	0	0	0	0	0	0	0	0	0	0	0	0	0	0	0	0	0	0	No	0	0
male	71	29.421	0	No	Independent	No	No	No	Yes	No	No	No	No	No	No	1.4		50.9	202	3	215	1	0	0	0	0	0	0	0	0	0	0	0	0	0	0	0	0	0	0	0	0	0	0	No	0	0
male	69	28.6615	0	No	Independent	No	No	No	Yes	No	No	No	No	No	No	1.32	0	44.7	259	2	176	6	0	0	0	0	0	0	0	0	0	0	0	0	0	0	0	0	0	0	0	0	0	0	No	0	0
male	59	33.3601	0	No	Independent	No	No	No	Yes	No	No	No	No	No	No	1.05	0	45.9	321	3	79	0	0	0	0	0	0	0	0	0	0	0	0	0	0	0	0	0	0	0	0	0	0	0	No	0	0
female	68	36.9111	0	No	Independent	No	No	No	No	No	No	No	No	No	No	0.6	0	43.5	394	2	76	1	0	0	0	0	0	0	0	0	0	0	0	0	0	0	0	0	0	0	0	0	0	0	No	0	0
male	60	29.7011	1	No	Independent	No	No	No	No	No	No	No	No	No	No	1.02	0	44.4	254	2	109	0	0	0	0	0	0	0	0	0	0	0	0	0	0	0	0	0	0	0	0	0	0	0	No	0	0
male	75	27.9793	1	No	Independent	No	No	No	Yes	No	No	No	No	No	No	1.27	0	43.3	215	4	76	0	0	0	0	0	0	0	0	0	0	0	0	0	0	0	0	0	0	0	0	0	0	0	No	0	0
male	60	38.6902	0	Yes	Independent	No	No	No	Yes	No	No	No	No	No	No	0.86	0	44.3	254	3	234	23	0	0	0	0	0	0	0	0	0	0	0	0	0	0	0	0	0	0	0	0	0	0	No	0	0
female	45	24.0307	0	Yes	Independent	No	No	No	Yes	No	No	No	No	No	No					3	229	10	1	0	0	1	0	0	0	0	1	0	0	0	0	0	0	0	0	0	0	0	0	0	No	0	0
female	65	31.1181	0	No	Independent	No	No	No	No	No	No	No	No	No	No	0.71		44.8	221	2	135	6	0	0	0	0	0	0	0	0	0	0	0	0	0	0	0	0	0	0	0	0	0	0	No	0	0
female	55	54.4165	1	No	Independent	No	No	No	Yes	No	No	No	No	No	No	0.94	0	40.1	324	3	174	0	0	0	0	0	0	0	0	0	0	0	0	0	0	0	0	0	0	0	0	0	0	0	No	0	0
female	74	44.2619	0	No	Independent	No	No	No	Yes	No	No	No	No	No	No	0.89	0	39.4	322	3	65	0	1	0	0	1	0	0	0	0	0	0	0	0	0	0	0	0	0	1	0	0	0	0	No	0	0
male	40	35.4899	1	No	Independent	No	No	No	No	No	No	No	Yes	No	No					2	173	0	0	0	0	0	0	0	0	0	0	0	0	0	0	0	0	0	0	0	0	0	0	0	No	0	1
male	63	34.2999	1	No	Independent	No	No	No	Yes	No	No	No	No	No	No	1.15	0	52.7	271	2	227	2	0	0	0	0	0	0	0	0	0	0	0	0	0	0	0	0	0	0	0	0	0	0	No	0	0
male	71	36.0314	0	No	Independent	No	No	No	Yes	No	No	No	No	No	No	1.1	0	37.8	263	3	84	0	0	0	0	0	0	0	0	0	0	0	0	0	0	0	0	0	0	0	0	0	0	0	No	0	0
male	52	35.4212	1	No	Independent	No	No	No	No	No	No	No	No	No	No					3	277	4	0	0	0	0	0	0	0	0	0	0	0	0	0	0	0	0	0	0	0	0	0	0	No	0	0
female	53	37.8604	0	No	Independent	No	No	No	No	No	No	No	No	No	No					2	102	3	0	0	0	0	0	0	0	0	0	0	0	0	0	0	0	0	0	0	0	0	0	0	No	0	0
male	68	34.723	0	Yes	Independent	Yes	No	Yes	Yes	No	No	No	No	No	No	0.86	0	40.1	310	3	112	8	1	1	0	0	0	1	0	0	0	0	0	0	0	0	0	0	0	0	0	0	0	0	No	0	0
male	48	37.4905	0	Yes	Independent	Yes	No	No	Yes	No	No	No	No	No	No					3	132	2	0	0	0	0	0	0	0	0	0	0	0	0	0	0	0	0	0	0	0	0	0	0	No	0	0
female	68	35.7027	0	No	Independent	No	No	No	Yes	No	No	No	No	No	No	1.11	0	44.1	251	3	244	3	0	0	0	0	0	0	0	0	0	0	0	0	0	0	0	0	0	0	0	0	0	0	No	0	0
female	74	29.2641	1	Yes	Independent	No	No	No	Yes	No	No	No	No	No	No	0.78	0	42.9	399	3	89	0	0	0	0	0	0	0	0	0	0	0	0	0	0	0	0	0	0	0	0	0	0	0	No	0	0
female	62	29.1801	1	No	Independent	No	No	No	Yes	No	No	No	No	No	No	0.76		40.9	193	2	334	6	1	1	0	0	1	0	0	0	0	0	0	0	0	0	0	0	0	0	0	0	0	0	No	0	0
female	39	39.0763	0	No	Independent	No	No	No	No	No	No	No	No	No	No					3	326	1	0	0	0	0	0	0	0	0	0	0	0	0	0	0	0	0	0	0	0	0	0	0	No	0	1
female	67	36.4666	0	No	Independent	No	No	No	Yes	No	No	No	No	No	No	0.86	0	43.1	290	3	192	2	0	0	0	0	0	0	0	0	0	0	0	0	0	0	0	0	0	0	0	0	0	0	No	0	0
female	58	32.9221	0	No	Independent	No	No	Yes	Yes	No	No	No	No	No	No	0.8	0	32	329	3	89	2	0	0	0	0	0	0	0	0	0	0	0	0	0	0	0	0	0	0	0	0	0	0	No	0	0
male	51	42.6102	1	Yes	Independent	No	No	No	No	No	No	No	No	No	No	0.9	1			3	293	6	1	1	0	0	0	1	0	0	0	0	0	0	0	0	0	0	0	0	0	0	0	0	No	0	0
male	70	57.7406	1	No	Partially Dependent	No	No	Yes	Yes	No	No	No	No	Yes	No	1.97	0	42.7	165	3	87	6	1	0	1	1	0	0	0	0	0	0	0	0	1	0	0	0	0	0	1	0	0	0	No	0	0
female	39	37.2757	0	Yes	Independent	No	No	No	No	No	No	No	No	No	No	0.88		36.3	190	2	210	1	0	0	0	0	0	0	0	0	0	0	0	0	0	0	0	0	0	0	0	0	0	0	No	0	0
male	65	33.3601	0	No	Independent	No	No	No	No	No	No	No	No	No	No	1.09	0	43.3	269	2	182	1	0	0	0	0	0	0	0	0	0	0	0	0	0	0	0	0	0	0	0	0	0	0	No	0	1
male	62	42.4213	1	No	Independent	No	No	No	Yes	No	No	No	No	No	No	0.9		39.8	228	3	89	2	0	0	0	0	0	0	0	0	0	0	0	0	0	0	0	0	0	0	0	0	0	0	No	0	0
male	65	25.7683	0	No	Independent	No	No	No	Yes	No	No	No	Yes	No	No	1.51	0	41.8	322	3	207	3	0	0	0	0	0	0	0	0	0	0	0	0	0	0	0	0	0	0	0	0	0	0	No	0	0
female	33	24.7996	0	No	Independent	No	No	No	No	No	No	No	No	No	No			32.9	282	2	104	0	0	0	0	0	0	0	0	0	0	0	0	0	0	0	0	0	0	0	0	0	0	0	No	0	1
female	61	41.9888	0	No	Independent	No	No	No	No	No	No	No	No	No	No	1.23	0	46.7	226	3	310	1	0	0	0	0	0	0	0	0	0	0	0	0	0	0	0	0	0	0	0	0	0	0	No	0	1
male	34	40.6039	0	No	Independent	No	No	No	No	No	No	No	No	No	No	0.77	0	51	230	3	109	2	0	0	0	0	0	0	0	0	0	0	0	0	0	0	0	0	0	0	0	0	0	0	No	0	0
male	75	29.6848	0	No	Independent	No	No	No	Yes	No	No	No	No	No	No	0.89		45.6	182	2	218	4	1	0	0	1	0	0	0	0	0	0	0	0	1	0	0	0	0	0	0	0	0	0	No	0	0
female	46	30.8569	0	No	Independent	No	No	No	No	No	No	No	No	No	No	0.69		42.6	247	2	150	2	0	0	0	0	0	0	0	0	0	0	0	0	0	0	0	0	0	0	0	0	0	0	No	0	0
female	52	22.2639	0	Yes	Independent	Yes	No	No	No	No	No	No	No	No	No	0.58		45.8	121	2	262	9	1	0	0	1	0	0	0	0	1	0	0	0	0	0	0	0	0	0	0	0	0	0	No	0	0
female	55	35.0737	0	No	Independent	No	No	No	No	No	No	No	No	No	No					3	253	4	0	0	0	0	0	0	0	0	0	0	0	0	0	0	0	0	0	0	0	0	0	0	No	0	0
male	54	38.7405	0	No	Independent	No	No	No	No	No	No	No	No	No	No	0.9		40.8	235	3	103	1	0	0	0	0	0	0	0	0	0	0	0	0	0	0	0	0	0	0	0	0	0	0	No	0	0
female	58	41.0238	1	Yes	Independent	No	No	No	Yes	No	No	No	No	No	No			43.9	140	3	317	6	0	0	0	0	0	0	0	0	0	0	0	0	0	0	0	0	0	0	0	0	0	0	No	0	1
female	57	28.5196	0	No	Independent	No	No	No	No	No	No	No	No	No	No					2	329	5	0	0	0	0	0	0	0	0	0	0	0	0	0	0	0	0	0	0	0	0	0	0	No	0	0
male	33	30.2277	0	Yes	Independent	No	No	No	Yes	No	No	No	No	No	No	2.16		49.7	190	3	148	4	1	0	0	1	0	0	0	0	0	0	0	0	1	0	0	0	0	0	0	0	0	0	No	0	0
female	50	37.908	0	No	Independent	No	No	No	No	No	No	No	No	No	No					2	126	1	0	0	0	0	0	0	0	0	0	0	0	0	0	0	0	0	0	0	0	0	0	0	No	0	1
male	59	38.1072	0	No	Independent	Yes	No	No	Yes	No	No	No	No	No	No	1.2	0	38.3	225	3	222	2	0	0	0	0	0	0	0	0	0	0	0	0	0	0	0	0	0	0	0	0	0	0	No	0	1
male	63	34.7697	0	No	Independent	No	No	No	No	No	No	No	No	Yes	No	1		46	256	2	322	8	0	0	0	0	0	0	0	0	0	0	0	0	0	0	0	0	0	0	0	0	0	0	No	0	1
male	83	31.7939	0	No	Independent	No	No	No	No	No	No	No	No	No	No	1.63	0	34.9	169	3	94	5	0	0	0	0	0	0	0	0	0	0	0	0	0	0	0	0	0	0	0	0	0	0	No	0	0
male	57	33.9862	0	No	Independent	No	No	No	No	No	No	No	No	No	No	0.82	0	43.9	275	2	70	1	0	0	0	0	0	0	0	0	0	0	0	0	0	0	0	0	0	0	0	0	0	0	No	0	0
female	51	29.5234	0	Yes	Independent	No	No	No	No	No	No	No	No	No	No	0.8	0	34.3	271	2	500	2	0	0	0	0	0	0	0	0	0	0	0	0	0	0	0	0	0	0	0	0	0	0	No	0	1
male	25	30.9893	0	No	Independent	No	No	No	No	No	No	No	No	No	No	0.9		38.6	253	2	265	3	0	0	0	0	0	0	0	0	0	0	0	0	0	0	0	0	0	0	0	0	0	0	No	0	0
male	85	22.5939	0	No	Independent	No	No	No	No	No	No	No	No	No	No	1.1		50.5	333	3	#NULL!	0	0	0	0	0	0	0	0	0	0	0	0	0	0	0	0	0	0	0	0	0	0	0	No	0	0
female	58	39.2338	1	No	Independent	No	No	No	Yes	No	No	No	No	No	No	0.62	0	42.9	294	3	262	3	0	0	0	0	0	0	0	0	0	0	0	0	0	0	0	0	0	0	0	0	0	0	No	0	0
male	63	41.0529	1	No	Independent	No	No	No	No	No	No	No	No	No	No	0.9	0	58	235	3	232	4	0	0	0	0	0	0	0	0	0	0	0	0	0	0	0	0	0	0	0	0	0	0	No	0	0
female	71	46.3449	1	No	Independent	No	No	No	Yes	No	No	No	No	No	No	0.73	0	40.7	259	3	105	2	1	0	1	0	0	0	0	0	0	0	0	0	0	0	0	0	0	0	1	0	0	0	No	0	0
male	62	36.3394	0	No	Independent	No	No	No	Yes	No	No	No	No	No	No					2	142	5	0	0	0	0	0	0	0	0	0	0	0	0	0	0	0	0	0	0	0	0	0	0	No	0	0
male	82	25.0879	0	No	Independent	No	No	Yes	Yes	No	No	No	No	No	No	0.9	1	35.1	157	3	#NULL!	0	0	0	0	0	0	0	0	0	0	0	0	0	0	0	0	0	0	0	0	0	0	0	No	0	1
male	47	28.4329	0	No	Independent	No	No	No	No	No	No	No	No	No	No	1.04	0	43.5	215	1	#NULL!	0	0	0	0	0	0	0	0	0	0	0	0	0	0	0	0	0	0	0	0	0	0	0	No	0	1
female	66	35.1878	1	No	Independent	No	No	No	Yes	No	No	No	No	No	No	0.71		41	267	3	117	1	0	0	0	0	0	0	0	0	0	0	0	0	0	0	0	0	0	0	0	0	0	0	No	0	0
female	56	34.934	0	No	Independent	No	No	No	No	No	No	No	No	No	No	0.77		37.5	247	3	106	1	0	0	0	0	0	0	0	0	0	0	0	0	0	0	0	0	0	0	0	0	0	0	No	0	0
male	81	22.5939	0	No	Independent	No	No	No	No	No	No	No	Yes	No	No	1.05	0	39.1	250	3	#NULL!	0	0	0	0	0	0	0	0	0	0	0	0	0	0	0	0	0	0	0	0	0	0	0	No	0	1
female	39	30.0425	0	No	Independent	No	No	No	No	No	No	No	No	No	No	0.64	0	41.6	241	1	150	3	0	0	0	0	0	0	0	0	0	0	0	0	0	0	0	0	0	0	0	0	0	0	No	0	0
female	57	25.6967	0	No	Independent	No	No	No	No	No	No	No	No	No	No	0.66		43	355	2	127	5	1	1	0	0	1	0	0	0	0	0	0	0	0	0	0	0	0	0	0	0	0	0	No	0	0
male	43	#NULL!	0	No	Independent	No	No	No	Yes	No	No	No	No	No	No					2	268	4	1	1	1	0	0	1	0	0	0	0	0	0	0	0	0	0	0	0	0	0	0	0	No	1	0
female	60	29.8867	0	No	Independent	No	No	No	Yes	No	No	No	No	No	No					2	150	3	1	0	0	1	0	0	0	0	0	1	0	0	0	0	0	0	1	0	0	0	0	0	No	0	0
female	38	32.1191	0	No	Independent	No	No	No	No	No	No	No	No	No	No	0.83	0	43.1	174	2	144	1	0	0	0	0	0	0	0	0	0	0	0	0	0	0	0	0	0	0	0	0	0	0	No	0	1
male	54	34.9264	0	No	Independent	No	No	No	Yes	No	No	No	No	No	No	1.06	0	41.2	190	3	259	1	0	0	0	0	0	0	0	0	0	0	0	0	0	0	0	0	0	0	0	0	0	0	No	0	1
female	68	36.3552	0	No	Independent	No	No	No	No	No	No	No	No	No	No	0.73	0	35.4	330	3	97	3	0	0	0	0	0	0	0	0	0	0	0	0	0	0	0	0	0	0	0	0	0	0	No	0	0
female	76	36.6492	0	No	Independent	No	No	No	No	No	No	No	No	No	No					2	433	2	0	0	0	0	0	0	0	0	0	0	0	0	0	0	0	0	0	0	0	0	0	0	No	0	1
male	50	31.3241	0	No	Independent	No	No	No	No	No	No	No	No	No	No					2	209	0	0	0	0	0	0	0	0	0	0	0	0	0	0	0	0	0	0	0	0	0	0	0	No	0	1
female	36	36.668	0	No	Independent	No	No	No	Yes	No	No	No	No	No	No	0.8		39	210	2	90	1	0	0	0	0	0	0	0	0	0	0	0	0	0	0	0	0	0	0	0	0	0	0	No	0	0
male	64	28.0335	0	Yes	Independent	No	No	No	No	No	No	No	Yes	No	No	15	0	44	130	3	590	2	0	0	0	0	0	0	0	0	0	0	0	0	0	0	0	0	0	0	0	0	0	0	No	0	1
female	53	27.4351	0	No	Independent	No	No	No	No	No	No	No	No	No	No	0.8	0	46.5	417	2	152	4	0	0	0	0	0	0	0	0	0	0	0	0	0	0	0	0	0	0	0	0	0	0	No	0	0
male	66	32.488	0	No	Independent	No	No	No	Yes	No	No	No	No	No	No	0.99		44.1	271	3	240	1	0	0	0	0	0	0	0	0	0	0	0	0	0	0	0	0	0	0	0	0	0	0	No	0	0
female	60	33.3023	0	Yes	Independent	No	No	No	No	No	No	No	No	No	No					3	142	3	0	0	0	0	0	0	0	0	0	0	0	0	0	0	0	0	0	0	0	0	0	0	No	0	0
female	32	#NULL!	0	No	Independent	No	No	No	No	No	No	No	No	No	No	0.65		35.4	335	1	108	1	0	0	0	0	0	0	0	0	0	0	0	0	0	0	0	0	0	0	0	0	0	0	No	0	0
female	63	25.5077	0	Yes	Independent	No	No	No	No	No	No	No	No	No	No	0.93		41.1	207	3	161	2	0	0	0	0	0	0	0	0	0	0	0	0	0	0	0	0	0	0	0	0	0	0	No	0	0
female	52	39.3236	1	No	Independent	No	No	No	Yes	No	No	No	No	No	No	1.16	0	36.6	277	3	217	6	1	1	0	1	0	0	1	0	0	0	0	0	0	0	0	0	0	0	0	0	1	0	No	0	0
female	66	31.3066	0	No	Independent	No	No	No	Yes	No	No	No	No	No	No	0.8		38	230	2	163	2	0	0	0	0	0	0	0	0	0	0	0	0	0	0	0	0	0	0	0	0	0	0	No	0	0
male	63	32.1165	0	No	Independent	No	No	No	Yes	No	No	No	No	No	No	0.92	0	35.9	147	2	178	4	0	0	0	0	0	0	0	0	0	0	0	0	0	0	0	0	0	0	0	0	0	0	No	0	0
female	58	24.049	1	Yes	Independent	Yes	No	No	Yes	No	No	No	No	No	No	0.8	0	40.4	370	3	421	5	1	1	1	0	0	1	0	0	0	0	0	0	0	0	0	0	0	0	1	0	0	0	No	0	0
female	37	30.21	0	No	Independent	No	No	No	Yes	No	No	No	No	No	No	0.87		34.8	190	2	234	3	0	0	0	0	0	0	0	0	0	0	0	0	0	0	0	0	0	0	0	0	0	0	No	0	0
male	79	28.4068	1	No	Independent	No	No	No	Yes	No	No	No	No	No	No					3	262	2	0	0	0	0	0	0	0	0	0	0	0	0	0	0	0	0	0	0	0	0	0	0	No	0	1
male	66	#NULL!	1	Yes	Independent	No	No	No	Yes	No	No	No	No	No	No	0.88		35.3	460	3	208	5	0	0	0	0	0	0	0	0	0	0	0	0	0	0	0	0	0	0	0	0	0	0	No	0	0
male	61	30.4096	0	Yes	Independent	No	No	No	Yes	No	No	No	No	No	No	1.1	0	41.5	167	3	80	0	0	0	0	0	0	0	0	0	0	0	0	0	0	0	0	0	0	0	0	0	0	0	No	0	1
female	33	23.9962	0	No	Independent	No	No	No	No	No	No	No	No	No	No					2	84	0	0	0	0	0	0	0	0	0	0	0	0	0	0	0	0	0	0	0	0	0	0	0	No	0	0
male	65	29.5345	0	Yes	Independent	No	No	No	Yes	No	No	No	No	No	No	0.94		36.9	208	2	234	1	0	0	0	0	0	0	0	0	0	0	0	0	0	0	0	0	0	0	0	0	0	0	No	0	1
female	48	35.2783	0	No	Independent	No	No	No	No	No	No	No	No	No	No	0.7		39.3	306	2	134	0	0	0	0	0	0	0	0	0	0	0	0	0	0	0	0	0	0	0	0	0	0	0	No	0	1
female	70	36.5801	1	No	Independent	No	No	No	Yes	No	No	No	No	No	No					3	274	1	0	0	0	0	0	0	0	0	0	0	0	0	0	0	0	0	0	0	0	0	0	0	No	0	1
female	63	37.1226	0	No	Independent	No	No	No	Yes	No	No	No	No	No	No	0.87				3	461	1	1	1	0	0	1	0	0	0	0	0	0	0	0	0	0	0	0	0	0	0	0	0	No	0	1
female	38	24.7173	0	No	Independent	No	No	No	No	No	No	No	No	No	No					2	81	2	1	0	1	0	0	0	0	0	0	0	0	0	0	0	0	0	0	0	1	0	0	0	No	1	0
male	59	22.6575	0	No	Independent	No	No	No	No	No	No	No	No	No	No	0.93	0	40.1	248	3	90	0	0	0	0	0	0	0	0	0	0	0	0	0	0	0	0	0	0	0	0	0	0	0	No	0	1
female	50	30.5616	1	Yes	Independent	No	No	No	No	No	No	No	No	No	No	1.3	0	44.2	326	2	115	1	0	0	0	0	0	0	0	0	0	0	0	0	0	0	0	0	0	0	0	0	0	0	No	0	0
male	52	35.9971	1	No	Independent	No	No	No	Yes	No	No	No	No	No	No	1.18				3	127	0	0	0	0	0	0	0	0	0	0	0	0	0	0	0	0	0	0	0	0	0	0	0	No	0	1
male	71	30.5051	0	No	Independent	No	No	No	Yes	No	No	No	No	No	No	1.03		39.6	189	3	#NULL!	1	0	0	0	0	0	0	0	0	0	0	0	0	0	0	0	0	0	0	0	0	0	0	No	0	0
female	62	52.0792	1	No	Independent	No	No	No	Yes	No	No	No	Yes	No	No					3	220	2	0	0	0	0	0	0	0	0	0	0	0	0	0	0	0	0	0	0	0	0	0	0	No	0	1
female	48	38.2472	0	No	Independent	No	No	No	Yes	No	No	No	No	No	No			42.1	238	2	435	3	0	0	0	0	0	0	0	0	0	0	0	0	0	0	0	0	0	0	0	0	0	0	No	0	0
male	31	23.7523	0	Yes	Independent	No	No	No	No	No	No	No	No	No	No					2	698	7	1	0	1	0	0	0	0	0	0	0	0	0	0	0	0	0	0	0	1	0	0	0	No	0	0
male	76	37.8796	1	No	Independent	No	No	No	Yes	No	No	No	No	No	No	0.82	0	43.5	201	3	224	5	0	0	0	0	0	0	0	0	0	0	0	0	0	0	0	0	0	0	0	0	0	0	No	0	0
female	52	24.2368	0	Yes	Independent	Yes	No	No	No	No	No	No	No	No	No	0.65	0	37.3	204	3	261	2	1	0	0	1	0	0	0	0	1	0	0	0	0	0	0	0	0	0	0	0	0	0	No	0	1
female	57	43.7132	0	No	Independent	No	No	No	No	No	No	No	No	No	No	0.75		44.5	270	2	397	4	0	0	0	0	0	0	0	0	0	0	0	0	0	0	0	0	0	0	0	0	0	0	No	0	1
male	75	23.0369	0	No	Independent	No	No	No	Yes	No	No	No	No	No	No	0.88	0	45	133	2	168	3	0	0	0	0	0	0	0	0	0	0	0	0	0	0	0	0	0	0	0	0	0	0	No	0	0
female	56	27.4671	0	No	Independent	No	No	No	Yes	No	No	No	No	No	No					2	260	4	0	0	0	0	0	0	0	0	0	0	0	0	0	0	0	0	0	0	0	0	0	0	No	0	0
male	71	28.4519	0	No	Independent	No	No	No	Yes	No	No	No	Yes	No	No	1.07	0	45	245	3	82	1	1	0	1	1	0	0	0	0	0	0	0	0	0	0	1	0	0	0	0	0	0	0	No	1	0
male	62	31.0108	1	No	Independent	No	No	No	Yes	No	No	No	No	No	No	0.88				3	215	3	0	0	0	0	0	0	0	0	0	0	0	0	0	0	0	0	0	0	0	0	0	0	No	0	0
female	34	41.5387	0	No	Independent	No	No	No	No	No	No	No	No	No	No					3	271	4	0	0	0	0	0	0	0	0	0	0	0	0	0	0	0	0	0	0	0	0	0	0	No	0	0
female	36	37.284	1	No	Independent	No	No	No	Yes	No	No	No	No	No	No	0.3	0	40.5	585	3	199	7	0	0	0	0	0	0	0	0	0	0	0	0	0	0	0	0	0	0	0	0	0	0	No	0	0
male	62	30.286	0	No	Independent	No	No	No	Yes	No	No	No	No	No	No	0.86	0	51.5	261	3	130	0	0	0	0	0	0	0	0	0	0	0	0	0	0	0	0	0	0	0	0	0	0	0	No	0	0
male	49	28.7884	1	No	Independent	No	No	No	Yes	No	No	No	No	No	No	0.8	0	35.8	260	2	197	13	0	0	0	0	0	0	0	0	0	0	0	0	0	0	0	0	0	0	0	0	0	0	No	0	0
female	36	35.5528	0	No	Independent	No	No	No	No	No	No	No	No	No	No	0.63	0	36.4	301	2	212	1	0	0	0	0	0	0	0	0	0	0	0	0	0	0	0	0	0	0	0	0	0	0	No	0	1
female	62	24.4528	0	No	Independent	Yes	No	No	Yes	No	No	No	Yes	No	No	1.07	0	30	369	3	379	7	0	0	0	0	0	0	0	0	0	0	0	0	0	0	0	0	0	0	0	0	0	0	No	0	0
female	59	25.5016	0	No	Independent	No	No	No	Yes	No	No	No	No	No	No	1.08	0	41.1	275	3	98	0	0	0	0	0	0	0	0	0	0	0	0	0	0	0	0	0	0	0	0	0	0	0	No	0	1
female	51	31.554	0	Yes	Independent	No	No	No	Yes	No	No	No	No	No	No	0.75		47.9	290	2	176	1	0	0	0	0	0	0	0	0	0	0	0	0	0	0	0	0	0	0	0	0	0	0	No	0	1
male	65	31.1181	0	No	Independent	No	No	No	Yes	No	No	No	No	No	No	1.09		45	234	3	213	4	0	0	0	0	0	0	0	0	0	0	0	0	0	0	0	0	0	0	0	0	0	0	No	0	0
female	53	25.6853	0	No	Independent	No	No	No	Yes	No	No	No	No	No	No	0.68		47.8	246	3	117	5	0	0	0	0	0	0	0	0	0	0	0	0	0	0	0	0	0	0	0	0	0	0	No	0	0
female	61	28.3424	1	No	Independent	No	No	No	Yes	No	No	No	Yes	No	No	0.78	0	44.9	140	3	338	11	0	0	0	0	0	0	0	0	0	0	0	0	0	0	0	0	0	0	0	0	0	0	No	0	0
male	68	31.4	1	No	Independent	No	No	No	Yes	No	No	No	No	No	No	1.1	0	50.9	128	2	84	0	0	0	0	0	0	0	0	0	0	0	0	0	0	0	0	0	0	0	0	0	0	0	No	0	0
female	60	23.9599	0	No	Independent	No	No	No	Yes	No	No	No	Yes	No	No	1	0	37.3	268	3	230	4	0	0	0	0	0	0	0	0	0	0	0	0	0	0	0	0	0	0	0	0	0	0	No	0	0
female	81	27.277	0	No	Independent	No	No	No	Yes	No	No	No	No	No	No	1.09	0	39	164	2	266	3	0	0	0	0	0	0	0	0	0	0	0	0	0	0	0	0	0	0	0	0	0	0	No	0	0
male	66	28.5049	1	Yes	Independent	No	No	No	Yes	No	No	No	No	No	No					2	190	3	0	0	0	0	0	0	0	0	0	0	0	0	0	0	0	0	0	0	0	0	0	0	No	0	0
female	63	44.9299	1	No	Independent	No	No	No	No	No	No	No	No	No	No	0.8	0	40.3	285	3	222	3	0	0	0	0	0	0	0	0	0	0	0	0	0	0	0	0	0	0	0	0	0	0	No	0	0
female	84	31.9118	0	No	Independent	No	No	No	Yes	No	No	No	No	No	No	0.71	0	41.3	217	3	135	5	0	0	0	0	0	0	0	0	0	0	0	0	0	0	0	0	0	0	0	0	0	0	No	0	0
male	23	37.4492	0	No	Independent	No	No	No	No	No	No	No	No	No	No					2	98	2	0	0	0	0	0	0	0	0	0	0	0	0	0	0	0	0	0	0	0	0	0	0	No	0	0
female	67	35.9927	0	No	Independent	No	No	No	Yes	No	No	No	No	No	No					3	200	3	1	1	0	0	1	0	0	0	0	0	0	0	0	0	0	0	0	0	0	0	0	0	No	0	0
female	74	33.6324	0	No	Independent	No	No	No	No	No	No	No	No	No	No	1.05		40	270	3	319	4	0	0	0	0	0	0	0	0	0	0	0	0	0	0	0	0	0	0	0	0	0	0	No	0	0
female	71	37.3651	0	No	Independent	No	No	No	Yes	No	No	No	No	No	No	0.92	0	35.5	205	3	133	8	1	0	0	1	0	0	0	0	0	0	0	0	0	0	0	0	0	0	0	0	1	0	No	0	0
male	60	32.8512	0	No	Independent	No	No	No	Yes	No	No	No	No	No	No	0.9	0	42.7	252	2	239	3	0	0	0	0	0	0	0	0	0	0	0	0	0	0	0	0	0	0	0	0	0	0	No	0	0
female	84	29.2945	0	No	Independent	No	No	No	Yes	No	No	No	No	No	No	0.85	0	38	196	2	230	7	1	0	1	1	0	0	0	0	0	0	0	0	1	0	0	0	0	0	1	0	0	0	No	0	0
male	50	37.2517	1	No	Independent	No	No	No	Yes	No	No	No	No	No	No	1.13	0	40.1	218	3	245	6	0	0	0	0	0	0	0	0	0	0	0	0	0	0	0	0	0	0	0	0	0	0	No	0	0
male	64	27.3686	0	No	Independent	No	No	No	Yes	No	No	No	No	No	No	1.08	0	44.9	185	3	#NULL!	0	0	0	0	0	0	0	0	0	0	0	0	0	0	0	0	0	0	0	0	0	0	0	No	0	1
female	72	43.2559	0	No	Independent	Yes	No	Yes	Yes	No	No	No	No	No	No	0.8	0	40	208	3	203	15	1	1	1	0	1	0	0	0	0	0	0	0	0	0	0	0	0	0	0	0	0	0	No	1	0
male	59	33.7546	0	Yes	Independent	No	No	No	Yes	No	No	No	No	No	No	1.1	0	50.2	199	3	67	0	0	0	0	0	0	0	0	0	0	0	0	0	0	0	0	0	0	0	0	0	0	0	No	0	1
female	66	39.1828	0	No	Independent	No	No	No	Yes	No	No	No	No	No	No	0.53	0	42	287	2	160	3	0	0	0	0	0	0	0	0	0	0	0	0	0	0	0	0	0	0	0	0	0	0	No	0	0
female	65	20.3993	0	Yes	Independent	No	No	No	Yes	No	No	No	Yes	No	No	0.5	0	36.2	328	3	255	6	0	0	0	0	0	0	0	0	0	0	0	0	0	0	0	0	0	0	0	0	0	0	No	0	0
female	58	32.7847	0	No	Independent	No	No	No	No	No	No	No	No	No	No	0.61		41.5	199	3	577	3	0	0	0	0	0	0	0	0	0	0	0	0	0	0	0	0	0	0	0	0	0	0	No	0	1
female	65	23.4931	0	No	Independent	No	No	No	Yes	No	No	No	Yes	No	No	0.75	0	39.7	246	3	224	4	0	0	0	0	0	0	0	0	0	0	0	0	0	0	0	0	0	0	0	0	0	0	No	0	0
female	53	30.4096	1	No	Independent	No	No	No	Yes	No	No	No	No	No	No	1.1				3	243	0	0	0	0	0	0	0	0	0	0	0	0	0	0	0	0	0	0	0	0	0	0	0	No	0	0
male	38	26.7177	0	No	Independent	No	No	No	No	No	No	No	No	No	No					2	262	3	0	0	0	0	0	0	0	0	0	0	0	0	0	0	0	0	0	0	0	0	0	0	No	0	0
male	53	36.6182	0	No	Independent	No	No	No	No	No	No	No	No	No	No	1.07	0	45.3	244	3	#NULL!	0	0	0	0	0	0	0	0	0	0	0	0	0	0	0	0	0	0	0	0	0	0	0	No	0	1
male	86	27.894	0	Yes	Independent	No	No	No	Yes	No	No	No	No	No	No	0.72	0	39.8	172	3	113	3	0	0	0	0	0	0	0	0	0	0	0	0	0	0	0	0	0	0	0	0	0	0	No	0	0
female	51	31.0931	0	No	Independent	No	No	No	No	No	No	No	No	No	No	0.64		40.7	225	2	173	2	0	0	0	0	0	0	0	0	0	0	0	0	0	0	0	0	0	0	0	0	0	0	No	0	0
female	59	44.9717	1	No	Independent	Yes	No	No	Yes	No	No	No	No	No	No	0.95	0	40.8	186	3	250	6	0	0	0	0	0	0	0	0	0	0	0	0	0	0	0	0	0	0	0	0	0	0	No	0	0
female	73	45.3471	0	No	Independent	No	No	No	Yes	No	No	No	No	No	No	2.53	0	36.6	363	3	400	19	1	0	0	1	0	0	0	0	1	1	0	1	0	1	0	0	1	0	0	0	0	0	No	0	0
male	26	25.8424	0	Yes	Independent	No	No	No	No	No	No	No	No	No	No	0.59		47.5	278	2	491	21	1	1	1	0	0	0	1	0	0	0	0	0	0	0	0	0	0	0	0	0	0	0	No	1	0
female	63	31.1028	0	No	Independent	No	No	No	Yes	No	No	No	No	No	No					3	524	14	0	0	0	0	0	0	0	0	0	0	0	0	0	0	0	0	0	0	0	0	0	0	No	0	0
female	66	33.115	0	No	Independent	No	No	No	No	No	No	No	No	No	No	0.6	0	38.8	343	3	88	5	0	0	0	0	0	0	0	0	0	0	0	0	0	0	0	0	0	0	0	0	0	0	No	0	0
male	69	38.2736	0	No	Independent	No	No	No	Yes	No	No	No	No	No	No			44.5	167	2	312	7	1	0	0	1	0	0	0	0	0	0	0	0	0	0	0	0	0	0	0	1	0	0	No	0	0
male	64	37.7625	1	No	Independent	No	No	No	Yes	No	No	No	No	No	No					3	313	2	0	0	0	0	0	0	0	0	0	0	0	0	0	0	0	0	0	0	0	0	0	0	No	0	0
male	46	33.5217	1	No	Independent	No	No	No	Yes	No	No	No	Yes	No	No	0.79	0	43.4	251	2	421	1	0	0	0	0	0	0	0	0	0	0	0	0	0	0	0	0	0	0	0	0	0	0	No	0	1
male	57	33.2276	0	No	Independent	No	No	No	Yes	No	No	No	No	Yes	No					3	221	1	0	0	0	0	0	0	0	0	0	0	0	0	0	0	0	0	0	0	0	0	0	0	No	0	1
male	80	27.3686	0	No	Independent	No	No	Yes	Yes	No	No	No	No	No	No	1.5	0	39.8	144	3	315	8	1	0	0	1	0	0	0	0	0	0	0	0	1	0	0	0	0	0	0	0	0	0	No	0	0
male	59	38.44	0	Yes	Independent	Yes	No	No	No	No	No	No	No	No	No	1.46	0	41.9	347	3	413	5	1	0	0	1	0	0	0	0	0	0	0	0	1	0	0	0	0	0	0	0	0	0	No	0	0
female	64	45.725	0	No	Independent	No	No	No	Yes	No	No	No	Yes	No	No	0.82		40.7	434	3	118	1	0	0	0	0	0	0	0	0	0	0	0	0	0	0	0	0	0	0	0	0	0	0	No	0	0
female	31	25.6853	0	No	Independent	No	No	No	No	No	No	No	No	No	No	0.7		37.8	259	2	212	3	0	0	0	0	0	0	0	0	0	0	0	0	0	0	0	0	0	0	0	0	0	0	No	0	0
female	44	38.7924	0	No	Independent	No	No	No	No	No	No	No	No	No	No	0.77		46	333	2	286	5	0	0	0	0	0	0	0	0	0	0	0	0	0	0	0	0	0	0	0	0	0	0	No	0	0
male	58	33.8912	1	No	Independent	No	No	Yes	Yes	No	No	No	No	No	No	1.83	0	44.4	159	4	166	8	0	0	0	0	0	0	0	0	0	0	0	0	0	0	0	0	0	0	0	0	0	0	No	0	0
female	27	33.9862	0	No	Independent	No	No	No	No	No	No	No	No	No	No					2	162	0	0	0	0	0	0	0	0	0	0	0	0	0	0	0	0	0	0	0	0	0	0	0	No	0	1
male	67	30.5151	0	No	Independent	No	No	No	Yes	No	No	No	No	No	No	0.84	1	43.4	323	3	333	2	1	1	0	1	0	0	1	0	0	0	0	0	0	0	1	0	0	0	0	0	1	0	No	0	1
female	60	22.1121	0	No	Independent	No	No	No	Yes	No	No	No	Yes	No	No	1.01	0	39.2	207	3	93	6	0	0	0	0	0	0	0	0	0	0	0	0	0	0	0	0	0	0	0	0	0	0	No	0	0
male	40	35.8661	0	No	Independent	No	No	No	Yes	No	No	No	No	No	No	0.6		44.9	244	2	146	1	0	0	0	0	0	0	0	0	0	0	0	0	0	0	0	0	0	0	0	0	0	0	No	0	0
male	61	34.971	0	No	Independent	No	No	No	Yes	No	No	No	No	No	No	0.77		48.3	214	2	141	8	1	0	1	0	0	0	0	0	0	0	0	0	0	0	0	0	0	0	1	0	0	0	No	1	0
female	42	32.0076	0	No	Independent	No	No	No	No	No	No	No	No	No	No	0.5		39.6	237	2	434	7	1	0	0	1	0	0	0	0	0	0	0	0	0	0	1	0	0	0	0	0	0	0	No	0	0
male	57	29.2876	0	No	Independent	No	No	No	Yes	No	No	No	No	No	No	1.41		46.7	264	2	205	6	1	0	1	0	0	0	0	0	0	0	0	0	0	0	0	0	0	0	1	0	0	0	No	0	0
male	80	35.5649	1	Yes	Partially Dependent	No	No	No	Yes	No	No	No	No	No	No	1.22	0	41	150	2	259	5	0	0	0	0	0	0	0	0	0	0	0	0	0	0	0	0	0	0	0	0	0	0	No	0	0
male	75	28.6312	1	No	Independent	No	No	No	Yes	No	No	No	No	No	No	0.7		41.2	138	3	#NULL!	0	0	0	0	0	0	0	0	0	0	0	0	0	0	0	0	0	0	0	0	0	0	0	No	0	0
male	53	42.8716	0	No	Independent	No	No	No	No	No	No	No	No	No	No	0.8		46.1	187	3	143	0	0	0	0	0	0	0	0	0	0	0	0	0	0	0	0	0	0	0	0	0	0	0	No	0	1
male	74	26.2575	0	Yes	Independent	No	No	No	Yes	No	No	No	No	No	No	0.96	0	46.3	192	3	161	0	0	0	0	0	0	0	0	0	0	0	0	0	0	0	0	0	0	0	0	0	0	0	No	0	1
female	75	23.7368	0	No	Independent	Yes	No	No	Yes	No	No	No	No	No	No	0.69	0	37.3	182	3	196	3	0	0	0	0	0	0	0	0	0	0	0	0	0	0	0	0	0	0	0	0	0	0	No	0	1
female	46	37.2757	0	Yes	Independent	No	No	No	No	No	No	No	No	No	No	0.88	0	42.3	319	3	443	5	1	1	0	0	1	0	0	0	0	0	0	0	0	0	0	0	0	0	0	0	0	0	No	0	0
female	55	27.9786	0	No	Independent	No	No	No	No	No	No	No	No	No	No	0.92		41	196	2	80	3	0	0	0	0	0	0	0	0	0	0	0	0	0	0	0	0	0	0	0	0	0	0	No	0	0
female	67	29.8128	0	No	Independent	No	No	No	Yes	No	No	No	No	No	No	0.5	0	37.2	236	3	231	6	0	0	0	0	0	0	0	0	0	0	0	0	0	0	0	0	0	0	0	0	0	0	No	0	0
female	73	29.3693	0	No	Independent	No	No	No	No	No	No	No	No	No	No	0.7	0	43.7	255	2	256	4	0	0	0	0	0	0	0	0	0	0	0	0	0	0	0	0	0	0	0	0	0	0	No	0	0
male	51	28.6615	0	No	Independent	No	No	No	Yes	No	No	No	Yes	No	No	1.75	0	45.3	183	2	153	4	0	0	0	0	0	0	0	0	0	0	0	0	0	0	0	0	0	0	0	0	0	0	No	0	0
female	51	39.3236	0	No	Independent	No	No	No	No	No	No	No	No	No	No	0.8	0	44	257	2	242	4	1	0	0	1	0	0	0	0	0	0	0	0	0	0	0	0	0	0	0	0	1	0	No	0	0
male	37	41.0851	0	Yes	Independent	No	No	No	No	No	No	No	No	No	No			42.2	275	2	210	3	1	1	0	0	1	0	0	0	0	0	0	0	0	0	0	0	0	0	0	0	0	0	No	0	0
female	33	32.3734	0	No	Independent	No	No	No	No	No	No	No	No	No	No					2	230	1	0	0	0	0	0	0	0	0	0	0	0	0	0	0	0	0	0	0	0	0	0	0	No	0	1
female	38	31.5309	0	No	Independent	No	No	No	No	No	No	No	No	No	No	0.88		37.3	216	2	227	1	0	0	0	0	0	0	0	0	0	0	0	0	0	0	0	0	0	0	0	0	0	0	No	0	1
male	45	53.3098	1	No	Independent	No	No	No	Yes	No	No	No	No	No	No	0.96	0	44.3	337	3	101	0	0	0	0	0	0	0	0	0	0	0	0	0	0	0	0	0	0	0	0	0	0	0	No	0	1
female	71	26.2635	0	No	Independent	No	No	No	No	No	No	No	Yes	No	No					3	142	1	0	0	0	0	0	0	0	0	0	0	0	0	0	0	0	0	0	0	0	0	0	0	No	0	0
male	59	35.1857	1	No	Independent	No	No	No	Yes	No	No	No	No	No	No	1	0	41	150	3	275	4	0	0	0	0	0	0	0	0	0	0	0	0	0	0	0	0	0	0	0	0	0	0	No	0	0
female	32	39.1407	1	No	Independent	No	No	No	No	No	No	No	No	No	No	0.48		38.6	245	3	182	1	1	1	0	0	1	0	0	0	0	0	0	0	0	0	0	0	0	0	0	0	0	0	No	0	0
male	59	35.8044	0	No	Independent	No	No	No	Yes	No	No	No	No	No	No	0.93	0	46.8	117	2	401	6	0	0	0	0	0	0	0	0	0	0	0	0	0	0	0	0	0	0	0	0	0	0	No	0	0
male	72	26.47	1	No	Independent	No	No	No	Yes	No	No	No	No	No	No	1.6	0	40.9	197	3	248	4	0	0	0	0	0	0	0	0	0	0	0	0	0	0	0	0	0	0	0	0	0	0	No	0	0
male	49	26.5206	0	No	Independent	No	No	No	Yes	No	No	No	No	No	No	0.84	0	44.9	239	2	218	3	0	0	0	0	0	0	0	0	0	0	0	0	0	0	0	0	0	0	0	0	0	0	No	0	0
female	49	30.4681	0	Yes	Independent	No	No	No	Yes	No	No	No	No	No	No	0.93		35.1	164	2	284	4	0	0	0	0	0	0	0	0	0	0	0	0	0	0	0	0	0	0	0	0	0	0	No	0	0
female	53	33.4316	1	Yes	Independent	No	No	No	Yes	No	No	No	No	No	No	0.94	0	39.6	437	3	245	4	1	0	0	1	0	0	0	0	1	0	0	0	0	0	0	0	0	0	0	0	0	0	No	0	0
female	59	34.5886	0	No	Independent	No	No	No	Yes	No	No	No	No	No	No					3	254	3	0	0	0	0	0	0	0	0	0	0	0	0	0	0	0	0	0	0	0	0	0	0	No	0	0
female	63	19.7662	0	No	Independent	No	No	No	No	No	No	No	No	No	No					3	#NULL!	2	1	0	1	1	0	0	0	0	0	0	1	0	0	0	0	0	0	0	0	0	0	0	No	1	0
female	64	32.2395	0	Yes	Independent	No	No	No	No	No	No	No	Yes	No	No	0.79		40.4	267	2	163	3	1	1	0	0	1	0	0	0	0	0	0	0	0	0	0	0	0	0	0	0	0	0	No	0	0
female	52	27.8069	0	Yes	Independent	No	No	No	No	No	No	No	No	No	No	0.55	0	38.1	216	2	235	10	0	0	0	0	0	0	0	0	0	0	0	0	0	0	0	0	0	0	0	0	0	0	No	0	0
male	44	37.1226	0	No	Independent	No	No	No	Yes	No	No	No	No	No	No	0.8	0	43.9	332	2	204	3	0	0	0	0	0	0	0	0	0	0	0	0	0	0	0	0	0	0	0	0	0	0	No	0	0
female	62	30.8966	0	No	Independent	No	No	No	No	No	No	No	No	No	No					3	321	3	0	0	0	0	0	0	0	0	0	0	0	0	0	0	0	0	0	0	0	0	0	0	No	0	1
male	69	33.4713	1	No	Independent	No	No	No	Yes	No	No	No	No	No	No	0.91		39.1	331	2	127	1	0	0	0	0	0	0	0	0	0	0	0	0	0	0	0	0	0	0	0	0	0	0	No	0	1
female	74	33.2545	0	Yes	Independent	No	No	Yes	Yes	No	No	No	No	No	No	0.85	0	44.8	252	3	98	2	0	0	0	0	0	0	0	0	0	0	0	0	0	0	0	0	0	0	0	0	0	0	No	0	0
female	47	32.5563	0	No	Independent	No	No	No	No	No	No	No	No	No	No	1.02		41.7	300	2	165	3	0	0	0	0	0	0	0	0	0	0	0	0	0	0	0	0	0	0	0	0	0	0	No	0	0
male	56	29.0524	0	No	Independent	No	No	No	No	No	No	No	No	No	No					3	147	0	0	0	0	0	0	0	0	0	0	0	0	0	0	0	0	0	0	0	0	0	0	0	No	0	0
male	65	30.5682	0	No	Independent	No	No	No	No	No	No	No	No	No	No	0.99	0	43.5	262	2	189	1	0	0	0	0	0	0	0	0	0	0	0	0	0	0	0	0	0	0	0	0	0	0	No	0	1
male	61	52.7573	1	No	Independent	No	No	Yes	Yes	No	No	No	No	No	No	1.23	0	45	243	3	269	6	1	0	0	1	0	0	0	0	0	0	0	0	1	0	0	0	0	0	0	0	0	0	No	0	0
male	59	39.3306	0	No	Independent	No	No	No	Yes	No	No	No	No	No	No	1.04	0	42	200	3	269	5	0	0	0	0	0	0	0	0	0	0	0	0	0	0	0	0	0	0	0	0	0	0	No	0	0
male	69	36.3359	0	No	Independent	No	No	No	No	No	No	No	No	No	No	0.59		47.6	188	3	148	0	0	0	0	0	0	0	0	0	0	0	0	0	0	0	0	0	0	0	0	0	0	0	No	0	1
female	78	28.8983	0	No	Independent	No	No	No	Yes	No	No	No	No	No	No	0.89	0	32.8	252	3	272	2	0	0	0	0	0	0	0	0	0	0	0	0	0	0	0	0	0	0	0	0	0	0	No	0	1
male	59	31.9387	0	No	Independent	No	No	No	Yes	No	No	No	No	No	No					3	326	4	0	0	0	0	0	0	0	0	0	0	0	0	0	0	0	0	0	0	0	0	0	0	No	0	0
female	56	32.577	0	No	Independent	No	No	No	Yes	No	No	No	No	No	No					2	170	4	0	0	0	0	0	0	0	0	0	0	0	0	0	0	0	0	0	0	0	0	0	0	No	0	0
male	71	32.1072	0	No	Independent	No	No	No	Yes	No	No	No	No	No	No	0.73		44.4	212	3	297	1	0	0	0	0	0	0	0	0	0	0	0	0	0	0	0	0	0	0	0	0	0	0	No	0	1
male	72	29.4141	0	No	Independent	No	No	No	Yes	No	No	No	No	No	No	1.14		34	207	2	215	1	0	0	1	0	0	0	0	0	0	0	0	0	0	0	0	0	0	0	0	0	0	0	No	1	0
female	48	37.497	0	No	Independent	No	No	No	No	No	No	No	No	No	No	0.72	0	43.1	227	3	360	2	0	0	0	0	0	0	0	0	0	0	0	0	0	0	0	0	0	0	0	0	0	0	No	0	1
female	63	28.4329	0	No	Independent	No	No	No	No	No	No	No	Yes	No	No					3	417	1	0	0	0	0	0	0	0	0	0	0	0	0	0	0	0	0	0	0	0	0	0	0	No	0	1
female	53	47.8034	1	No	Independent	No	No	No	Yes	No	No	No	No	No	No	1.07	0	39.2	339	3	250	5	1	1	0	1	0	0	1	0	0	0	0	0	0	0	0	0	0	0	0	0	1	0	No	0	0
female	34	24.2954	0	No	Independent	No	No	No	No	No	No	No	No	No	No					2	149	3	0	0	0	0	0	0	0	0	0	0	0	0	0	0	0	0	0	0	0	0	0	0	No	0	0
male	69	44.0726	0	No	Unknown	No	No	No	Yes	No	No	No	No	No	No					3	113	0	0	0	0	0	0	0	0	0	0	0	0	0	0	0	0	0	0	0	0	0	0	0	No	0	1
female	39	53.9084	1	No	Independent	No	No	No	Yes	No	No	No	No	No	No	0.7	0	45	271	3	167	1	0	0	0	0	0	0	0	0	0	0	0	0	0	0	0	0	0	0	0	0	0	0	No	0	1
male	54	38.4138	1	No	Independent	No	No	No	Yes	No	No	No	No	No	No					3	258	1	0	0	0	0	0	0	0	0	0	0	0	0	0	0	0	0	0	0	0	0	0	0	No	0	1
female	70	26.0905	0	No	Independent	No	No	No	Yes	No	No	Yes	No	No	No	1.17	0	38.6	150	3	280	6	0	0	0	0	0	0	0	0	0	0	0	0	0	0	0	0	0	0	0	0	0	0	No	0	0
male	71	35.5649	0	No	Independent	No	No	No	Yes	No	No	No	No	No	No	0.8		40	186	3	128	3	0	0	0	0	0	0	0	0	0	0	0	0	0	0	0	0	0	0	0	0	0	0	No	0	0
female	64	41.6418	0	No	Independent	Yes	No	No	No	No	No	No	No	No	No	0.85		36.2	264	3	346	2	0	0	0	0	0	0	0	0	0	0	0	0	0	0	0	0	0	0	0	0	0	0	No	0	0
female	62	27.8009	0	No	Independent	No	No	No	No	No	No	No	No	No	No	0.7	0	31.6	287	3	119	3	0	0	0	0	0	0	0	0	0	0	0	0	0	0	0	0	0	0	0	0	0	0	No	0	0
female	47	34.177	0	Yes	Independent	No	No	No	Yes	No	No	No	No	No	No	0.69		42.2	216	2	163	1	0	0	0	0	0	0	0	0	0	0	0	0	0	0	0	0	0	0	0	0	0	0	No	0	1
male	36	35.0507	0	Yes	Independent	No	No	No	No	No	No	No	No	No	No					2	144	0	0	0	0	0	0	0	0	0	0	0	0	0	0	0	0	0	0	0	0	0	0	0	No	0	1
female	82	30.5533	0	No	Independent	No	No	No	Yes	No	No	No	No	No	No					3	124	1	0	0	0	0	0	0	0	0	0	0	0	0	0	0	0	0	0	0	0	0	0	0	No	0	1
female	45	39.705	0	No	Independent	No	No	No	Yes	No	No	No	Yes	No	No					2	282	6	0	0	0	0	0	0	0	0	0	0	0	0	0	0	0	0	0	0	0	0	0	0	No	0	0
male	52	25.695	0	No	Independent	No	No	No	Yes	No	No	No	No	No	No	0.8	0	37.6	212	3	110	0	0	0	0	0	0	0	0	0	0	0	0	0	0	0	0	0	0	0	0	0	0	0	No	0	0
female	66	34.3652	0	No	Independent	No	No	No	Yes	No	No	No	No	No	No	1.1	0	40	252	3	280	4	1	1	0	0	1	0	0	0	0	0	0	0	0	0	0	0	0	0	0	0	0	0	No	0	0
male	56	36.3359	0	No	Independent	No	No	No	Yes	No	No	No	Yes	No	No	1.54	0	45.6	134	3	297	4	0	0	0	0	0	0	0	0	0	0	0	0	0	0	0	0	0	0	0	0	0	0	No	0	0
male	73	25.8052	0	No	Independent	No	No	No	Yes	No	No	No	No	No	No	1.81	0	41	179	3	176	2	0	0	0	0	0	0	0	0	0	0	0	0	0	0	0	0	0	0	0	0	0	0	No	0	1
male	54	36.1578	0	No	Unknown	No	No	No	Yes	No	No	No	No	No	No	0.76		42.9	253	3	209	2	1	1	0	0	1	0	0	0	0	0	0	0	0	0	0	0	0	0	0	0	0	0	No	0	0
female	62	33.6324	1	No	Independent	No	No	No	Yes	No	No	No	No	Yes	No	0.9	0	39	277	3	230	5	0	0	0	0	0	0	0	0	0	0	0	0	0	0	0	0	0	0	0	0	0	0	No	0	0
male	48	32.7337	0	Yes	Independent	No	No	No	No	No	No	No	No	No	No	0.81	0	48.6	225	2	334	-99	1	1	1	1	0	0	1	0	0	0	0	0	1	0	0	0	0	0	0	0	1	0	No	1	0
female	70	35.9594	0	No	Independent	No	No	No	No	No	No	No	No	No	No	0.69		42.3	167	2	207	1	0	0	0	0	0	0	0	0	0	0	0	0	0	0	0	0	0	0	0	0	0	0	No	0	1
male	52	32.8651	0	No	Independent	No	No	No	No	No	No	No	No	No	No	0.84		51.2	218	3	193	2	0	0	0	0	0	0	0	0	0	0	0	0	0	0	0	0	0	0	0	0	0	0	No	0	0
male	56	23.4799	0	No	Independent	No	No	No	No	No	No	No	No	No	No	1		46.5	239	2	146	2	0	0	0	0	0	0	0	0	0	0	0	0	0	0	0	0	0	0	0	0	0	0	No	0	0
male	81	29.0098	0	No	Independent	No	No	No	Yes	No	No	No	No	No	No	0.98		41.4	336	3	223	8	1	0	0	1	0	0	0	0	0	0	1	0	0	0	0	0	0	0	0	0	0	0	No	0	0
female	53	33.0656	0	Yes	Independent	Yes	No	No	No	No	No	No	No	No	No	0.61		44.5	216	2	173	4	0	0	0	0	0	0	0	0	0	0	0	0	0	0	0	0	0	0	0	0	0	0	No	0	0
female	38	27.894	0	Yes	Independent	No	No	No	No	No	No	No	No	No	No					2	77	1	0	0	0	0	0	0	0	0	0	0	0	0	0	0	0	0	0	0	0	0	0	0	No	0	0
female	58	40.6039	0	No	Independent	No	No	No	No	No	No	No	No	No	No	0.79	0	42.4	278	2	171	2	0	0	0	0	0	0	0	0	0	0	0	0	0	0	0	0	0	0	0	0	0	0	No	0	0
female	42	37.6068	0	No	Independent	No	No	No	No	No	No	No	No	No	No	0.82	0	41.9	268	2	179	3	0	0	0	0	0	0	0	0	0	0	0	0	0	0	0	0	0	0	0	0	0	0	No	0	0
male	68	36.4448	1	No	Independent	No	No	No	Yes	No	No	No	No	No	No	1.44		46	219	2	276	4	1	1	1	0	0	0	0	1	0	0	0	0	0	0	0	0	0	0	0	0	0	0	No	1	0
male	68	26.6314	0	No	Independent	No	No	No	Yes	No	No	No	No	No	No					3	501	6	0	0	0	0	0	0	0	0	0	0	0	0	0	0	0	0	0	0	0	0	0	0	No	0	0
male	65	33.7186	1	No	Independent	No	No	No	Yes	No	No	No	No	No	No	1.09		44.1	314	3	249	5	0	0	0	0	0	0	0	0	0	0	0	0	0	0	0	0	0	0	0	0	0	0	No	0	0
female	80	20.0168	0	No	Independent	No	No	No	No	No	No	No	No	No	No	0.85	0	42.5	327	3	126	2	0	0	0	0	0	0	0	0	0	0	0	0	0	0	0	0	0	0	0	0	0	0	No	0	0
male	73	29.0233	0	No	Independent	Yes	No	No	Yes	No	No	No	No	No	No	1.22		50.3	171	3	315	24	1	0	0	1	0	0	0	0	0	0	1	0	1	0	0	0	0	0	0	0	0	0	No	0	0
male	31	31.1359	0	No	Independent	No	No	No	Yes	No	No	No	No	No	No	0.76	0	42.7	242	2	431	15	1	1	0	1	0	0	1	0	0	0	0	0	0	0	0	0	0	0	0	0	1	0	No	0	0
male	68	30.541	0	No	Independent	No	No	No	Yes	No	No	No	No	No	No	0.87	1	35.3	235	3	390	5	1	0	0	1	0	0	0	0	0	0	0	0	1	0	0	0	0	0	0	0	0	0	No	0	0
male	48	30.541	0	Yes	Independent	No	No	No	No	No	No	No	No	No	No					1	116	1	0	0	0	0	0	0	0	0	0	0	0	0	0	0	0	0	0	0	0	0	0	0	No	0	1
male	44	26.8314	0	No	Independent	No	No	No	No	No	No	No	No	No	No					2	269	4	0	0	0	0	0	0	0	0	0	0	0	0	0	0	0	0	0	0	0	0	0	0	No	0	0
female	44	24.2363	0	No	Independent	No	No	No	No	No	No	No	No	No	No			41	173	2	100	1	0	0	0	0	0	0	0	0	0	0	0	0	0	0	0	0	0	0	0	0	0	0	No	0	0
female	46	27.964	0	No	Independent	No	No	No	Yes	No	No	No	No	No	No		0	42.6	330	2	132	2	0	0	0	0	0	0	0	0	0	0	0	0	0	0	0	0	0	0	0	0	0	0	No	0	0
female	73	31.4428	1	No	Independent	No	No	No	No	No	No	No	No	Yes	No					2	73	1	0	0	0	0	0	0	0	0	0	0	0	0	0	0	0	0	0	0	0	0	0	0	No	0	0
female	70	22.1321	0	No	Independent	No	No	No	No	No	No	No	No	No	No	0.77	0	39.3	211	3	208	4	0	0	0	0	0	0	0	0	0	0	0	0	0	0	0	0	0	0	0	0	0	0	No	0	0
female	65	29.8804	0	No	Independent	No	No	No	No	No	No	No	No	No	No	0.7	0	42.1	214	3	117	6	0	0	0	0	0	0	0	0	0	0	0	0	0	0	0	0	0	0	0	0	0	0	No	0	0
female	71	29.5234	0	No	Independent	No	No	No	No	No	No	No	No	No	No	0.7		40	184	2	139	5	0	0	0	0	0	0	0	0	0	0	0	0	0	0	0	0	0	0	0	0	0	0	No	0	0
female	39	30.3615	0	No	Independent	No	No	No	No	No	No	No	No	No	No					2	200	1	0	0	0	0	0	0	0	0	0	0	0	0	0	0	0	0	0	0	0	0	0	0	No	0	1
female	49	43.8537	0	No	Independent	No	No	No	No	No	No	No	No	No	No	0.85	0	48.9	281	3	205	7	0	0	0	0	0	0	0	0	0	0	0	0	0	0	0	0	0	0	0	0	0	0	No	0	0
female	76	36.0887	0	No	Independent	No	No	Yes	Yes	No	No	No	No	No	No	1	0	43.2	244	3	333	5	0	0	0	0	0	0	0	0	0	0	0	0	0	0	0	0	0	0	0	0	0	0	No	0	0
male	58	29.7476	0	No	Independent	No	No	No	Yes	No	No	No	No	No	No	0.97		44.5	289	3	339	4	0	0	0	0	0	0	0	0	0	0	0	0	0	0	0	0	0	0	0	0	0	0	No	0	1
male	56	32.5707	1	No	Independent	No	No	No	No	No	No	No	No	No	No	1	0	50.4	168	2	162	3	0	0	0	0	0	0	0	0	0	0	0	0	0	0	0	0	0	0	0	0	0	0	No	0	0
male	69	36.3155	0	No	Independent	No	No	No	Yes	No	No	No	No	No	No	0.96		49	302	3	245	5	1	1	0	0	0	0	0	1	0	0	0	0	0	0	0	0	0	0	0	0	0	0	No	0	0
female	65	25.4486	0	Yes	Independent	No	No	No	No	No	No	No	No	No	No	0.87	0			2	75	2	0	0	0	0	0	0	0	0	0	0	0	0	0	0	0	0	0	0	0	0	0	0	No	0	0
male	64	41.9652	1	No	Independent	Yes	No	No	Yes	No	No	No	No	No	No	0.78	0	42.8	209	3	452	4	0	0	0	0	0	0	0	0	0	0	0	0	0	0	0	0	0	0	0	0	0	0	No	0	1
female	60	45.725	1	No	Independent	No	No	No	No	No	No	No	No	No	No	0.6	0	39.9	415	3	116	2	0	0	0	0	0	0	0	0	0	0	0	0	0	0	0	0	0	0	0	0	0	0	No	0	1
male	70	26.5821	0	No	Independent	No	No	No	No	No	No	No	No	No	No					3	178	5	0	0	0	0	0	0	0	0	0	0	0	0	0	0	0	0	0	0	0	0	0	0	No	0	0
female	55	32.6146	0	No	Independent	No	No	No	No	No	No	No	No	No	No	0.8		35.9	234	2	78	2	0	0	0	0	0	0	0	0	0	0	0	0	0	0	0	0	0	0	0	0	0	0	No	0	0
male	46	30.8636	0	No	Independent	No	No	No	No	No	No	No	No	No	No					2	138	1	0	0	0	0	0	0	0	0	0	0	0	0	0	0	0	0	0	0	0	0	0	0	No	0	0
male	23	27.0953	0	No	Independent	No	No	No	No	No	No	No	No	No	No					2	156	5	0	0	0	0	0	0	0	0	0	0	0	0	0	0	0	0	0	0	0	0	0	0	No	0	0
male	78	26.9177	0	No	Partially Dependent	No	No	No	Yes	No	No	No	Yes	Yes	No	1.3	0	42.7	197	3	205	7	0	0	0	0	0	0	0	0	0	0	0	0	0	0	0	0	0	0	0	0	0	0	No	0	0
male	69	39.1911	0	No	Independent	No	No	No	Yes	No	No	No	No	No	No	1.14		37.6	253	3	160	2	0	0	0	0	0	0	0	0	0	0	0	0	0	0	0	0	0	0	0	0	0	0	No	0	0
male	50	36.9476	0	No	Independent	No	No	No	No	No	No	No	No	No	No	1.1		43.1	197	2	253	5	0	0	0	0	0	0	0	0	0	0	0	0	0	0	0	0	0	0	0	0	0	0	No	0	0
female	54	41.0013	1	No	Independent	No	No	No	Yes	No	No	No	No	No	No	0.73	0	42.4	249	3	103	0	0	0	0	0	0	0	0	0	0	0	0	0	0	0	0	0	0	0	0	0	0	0	No	0	1
male	63	28.1917	0	No	Independent	No	No	No	No	No	No	No	No	No	No					2	353	6	0	0	0	0	0	0	0	0	0	0	0	0	0	0	0	0	0	0	0	0	0	0	No	0	0
male	51	35.2937	0	No	Independent	No	No	No	Yes	No	No	No	No	No	No	0.85	0	49.1	152	3	150	3	0	0	0	0	0	0	0	0	0	0	0	0	0	0	0	0	0	0	0	0	0	0	No	0	0
male	65	31.1507	0	No	Independent	No	No	No	No	No	No	No	No	No	No	0.72	0	46.2	208	2	#NULL!	0	0	0	0	0	0	0	0	0	0	0	0	0	0	0	0	0	0	0	0	0	0	0	No	0	1
male	42	33.7171	0	No	Independent	No	No	No	No	No	No	No	No	No	No	0.87	0	46.5	258	1	#NULL!	0	0	0	0	0	0	0	0	0	0	0	0	0	0	0	0	0	0	0	0	0	0	0	No	0	1
female	52	43.2658	1	No	Independent	No	No	No	Yes	No	No	No	No	No	No	0.78	1	40	319	3	547	11	1	0	0	1	0	0	0	0	0	0	1	0	0	0	0	0	0	0	0	0	0	0	No	0	0
female	41	38.9856	0	No	Independent	No	No	No	No	No	No	No	No	No	No	0.79		37.3	269	2	222	3	0	0	0	0	0	0	0	0	0	0	0	0	0	0	0	0	0	0	0	0	0	0	No	0	0
female	42	46.5165	1	Yes	Independent	No	No	No	No	No	No	No	No	No	No					2	191	1	1	1	0	0	0	1	0	0	0	0	0	0	0	0	0	0	0	0	0	0	0	0	No	0	0
male	68	23.0369	0	No	Independent	Yes	No	Yes	Yes	No	No	No	No	No	No					3	278	1	0	0	0	0	0	0	0	0	0	0	0	0	0	0	0	0	0	0	0	0	0	0	No	0	1
male	65	20.2312	0	Yes	Independent	No	No	No	No	No	No	No	No	No	No	1	0	47.6	264	3	88	0	0	0	0	0	0	0	0	0	0	0	0	0	0	0	0	0	0	0	0	0	0	0	No	0	1
male	33	28.9837	0	No	Independent	No	No	No	No	No	No	No	No	No	No			41.1	237	2	513	3	0	0	0	0	0	0	0	0	0	0	0	0	0	0	0	0	0	0	0	0	0	0	No	0	0
male	61	28.8877	1	No	Independent	Yes	No	Yes	Yes	No	No	No	Yes	No	No	1.27		37.4	349	3	141	6	0	0	0	0	0	0	0	0	0	0	0	0	0	0	0	0	0	0	0	0	0	0	No	0	0
male	46	25.3725	0	No	Independent	No	No	No	No	No	No	No	Yes	No	No	1.05	0	41.9	279	3	352	4	1	1	0	0	1	0	0	0	0	0	0	0	0	0	0	0	0	0	0	0	0	0	No	0	0
female	74	23.8262	1	No	Independent	Yes	No	No	Yes	No	No	No	No	No	No	1.26		43	219	3	492	17	1	0	0	1	0	0	0	0	0	0	0	0	1	0	0	0	0	1	0	0	0	0	No	0	0
male	55	34.5838	1	No	Independent	No	No	No	Yes	No	No	No	No	No	No	0.6	0	38.1	165	3	434	7	0	0	0	0	0	0	0	0	0	0	0	0	0	0	0	0	0	0	0	0	0	0	No	0	0
female	65	25.5077	0	No	Unknown	No	No	No	No	No	No	No	No	No	No					2	149	0	0	0	0	0	0	0	0	0	0	0	0	0	0	0	0	0	0	0	0	0	0	0	No	0	1
male	82	29.4141	1	No	Independent	No	No	No	Yes	No	No	No	No	No	No	1.84		39.3	189	3	116	1	0	0	0	0	0	0	0	0	0	0	0	0	0	0	0	0	0	0	0	0	0	0	No	0	1
female	78	21.1437	0	No	Independent	No	No	No	No	No	No	No	No	No	No	0.61		31.6	173	2	178	4	0	0	0	0	0	0	0	0	0	0	0	0	0	0	0	0	0	0	0	0	0	0	No	0	0
male	66	31.7496	0	No	Independent	No	No	No	Yes	No	No	No	Yes	No	No	1.61	0	40	203	3	#NULL!	2	0	0	0	0	0	0	0	0	0	0	0	0	0	0	0	0	0	0	0	0	0	0	No	0	0
female	61	30.4663	0	No	Independent	No	No	No	No	No	No	No	No	No	No	0.72				2	#NULL!	1	0	0	0	0	0	0	0	0	0	0	0	0	0	0	0	0	0	0	0	0	0	0	No	0	0
female	68	21.1437	0	No	Independent	No	No	Yes	Yes	No	No	No	No	No	No	0.57	1	29.9	164	3	218	5	0	0	0	0	0	0	0	0	0	0	0	0	0	0	0	0	0	0	0	0	0	0	No	0	0
female	63	39.2208	1	Yes	Independent	Yes	No	Yes	No	No	No	No	No	No	No	0.5	0	39.4	363	3	276	5	1	1	1	0	0	0	1	0	0	0	0	0	0	0	0	0	0	0	0	0	0	0	No	1	0
male	61	27.2166	0	No	Independent	No	No	No	No	No	No	No	No	No	No	0.89	0	50.4	241	2	108	0	0	0	0	0	0	0	0	0	0	0	0	0	0	0	0	0	0	0	0	0	0	0	No	0	0
male	84	24.4073	0	No	Independent	No	No	No	Yes	No	No	No	No	No	No	1.06	0	41.6	256	3	112	2	0	0	0	0	0	0	0	0	0	0	0	0	0	0	0	0	0	0	0	0	0	0	No	0	0
female	61	26.2923	0	No	Independent	No	No	No	No	No	No	No	No	No	No	0.89		46.2	218	2	159	4	0	0	0	0	0	0	0	0	0	0	0	0	0	0	0	0	0	0	0	0	0	0	No	0	0
male	55	20.6785	0	No	Independent	No	No	No	No	No	No	No	No	No	No	0.82	0	33.8	229	2	310	5	1	0	1	0	0	0	0	0	0	0	0	0	0	0	0	0	0	0	1	0	0	0	No	0	0
female	41	24.1428	0	No	Independent	No	No	No	No	No	No	No	No	No	No					1	79	1	0	0	0	0	0	0	0	0	0	0	0	0	0	0	0	0	0	0	0	0	0	0	No	0	0
female	74	30.9317	0	No	Independent	No	No	No	Yes	No	No	Yes	Yes	No	No	0.6	0	37	234	3	430	7	1	0	0	1	0	0	0	0	0	0	0	0	0	0	1	0	0	0	0	0	0	0	No	0	0
male	60	29.1314	0	No	Independent	No	No	No	No	No	No	No	No	No	No	1.07	0	43.5	235	2	284	2	0	0	0	0	0	0	0	0	0	0	0	0	0	0	0	0	0	0	0	0	0	0	No	0	1
female	58	26.4337	0	No	Independent	No	No	No	Yes	No	No	No	No	No	No	0.68	0	41.1	329	3	208	4	0	0	0	0	0	0	0	0	0	0	0	0	0	0	0	0	0	0	0	0	0	0	No	0	0
male	63	35.4414	1	No	Independent	No	No	No	Yes	No	No	No	No	No	No	1.51	0	38.8	363	2	#NULL!	0	0	0	0	0	0	0	0	0	0	0	0	0	0	0	0	0	0	0	0	0	0	0	No	0	0
female	47	34.3295	0	No	Independent	No	No	No	No	No	No	No	No	No	No	0.98	0	33.3	211	3	284	6	0	0	1	0	0	0	0	0	0	0	0	0	0	0	0	0	0	0	0	0	0	0	No	1	0
female	64	38.2774	0	No	Independent	No	No	No	Yes	No	No	No	No	No	No	0.69	0	43.7	153	2	139	2	0	0	0	0	0	0	0	0	0	0	0	0	0	0	0	0	0	0	0	0	0	0	No	0	0
female	71	28.1228	1	No	Independent	No	No	No	Yes	No	No	No	No	No	No			39.9	296	3	372	5	0	0	0	0	0	0	0	0	0	0	0	0	0	0	0	0	0	0	0	0	0	0	No	0	0
male	63	28.6615	0	No	Independent	No	No	No	Yes	No	No	No	Yes	No	No	1.5	0	38.4	451	3	289	4	0	0	0	0	0	0	0	0	0	0	0	0	0	0	0	0	0	0	0	0	0	0	No	0	0
female	47	36.5746	0	No	Independent	No	No	No	No	No	No	No	No	No	No	0.7	0	46	287	2	253	3	0	0	1	0	0	0	0	0	0	0	0	0	0	0	0	0	0	0	0	0	0	0	No	1	0
female	51	36.0227	0	No	Independent	No	No	No	No	No	No	No	No	No	No	0.97	0	37.3	232	2	128	1	0	0	0	0	0	0	0	0	0	0	0	0	0	0	0	0	0	0	0	0	0	0	No	0	1
female	35	28.1228	0	No	Independent	No	No	No	No	No	No	No	No	No	No	0.64	0	40.7	173	3	245	6	1	0	0	1	0	0	0	0	0	0	0	0	1	0	0	0	0	0	0	0	0	0	No	0	0
female	59	36.763	0	No	Independent	No	No	No	No	No	No	No	Yes	No	No	0.7	0	38.4	370	3	332	5	1	0	0	1	0	0	0	0	0	0	0	0	1	0	0	0	0	0	0	0	0	0	No	0	0
female	74	22.9191	0	No	Independent	No	No	No	No	No	No	No	No	No	No	0.62	0	36.7	215	3	214	7	0	0	0	0	0	0	0	0	0	0	0	0	0	0	0	0	0	0	0	0	0	0	No	0	0
female	42	39.1551	0	No	Independent	No	No	No	Yes	No	No	No	No	No	No	0.8	0	40.7	221	3	360	4	0	0	0	0	0	0	0	0	0	0	0	0	0	0	0	0	0	0	0	0	0	0	No	0	0
female	86	30.2729	0	No	Independent	No	No	Yes	Yes	No	No	No	No	No	No					4	138	5	0	0	0	0	0	0	0	0	0	0	0	0	0	0	0	0	0	0	0	0	0	0	No	0	0
female	55	40.3372	0	No	Unknown	No	No	No	No	No	No	No	No	No	No	1.06	0	38.5	304	3	151	6	1	1	0	0	1	0	0	0	0	0	0	0	0	0	0	0	0	0	0	0	0	0	No	0	0
male	69	30.0383	0	No	Independent	No	No	No	No	No	No	No	No	No	No	0.76	0	40.3	279	2	262	4	1	0	0	1	0	0	0	0	0	0	0	0	0	0	1	0	0	0	0	0	0	0	No	0	0
female	76	33.4478	0	No	Independent	No	No	No	No	No	No	No	No	No	No	0.61	0	44.3	268	3	514	4	0	0	0	0	0	0	0	0	0	0	0	0	0	0	0	0	0	0	0	0	0	0	No	0	0
female	64	33.4795	0	No	Independent	No	No	No	No	No	No	No	No	No	No					2	234	3	0	0	0	0	0	0	0	0	0	0	0	0	0	0	0	0	0	0	0	0	0	0	No	0	1
male	59	31.5664	0	No	Independent	No	No	No	Yes	No	No	No	No	No	No	1.03	0	43.9	190	3	219	1	0	0	0	0	0	0	0	0	0	0	0	0	0	0	0	0	0	0	0	0	0	0	No	0	1
male	63	32.7193	0	Yes	Independent	No	No	No	Yes	No	No	No	Yes	No	No	1.85	0	37.1	369	3	220	5	1	0	0	1	0	0	0	0	0	0	0	0	1	0	0	0	0	0	0	0	0	0	No	0	0
male	39	32.1916	0	No	Independent	No	No	No	No	No	No	No	No	No	No					2	81	0	0	0	0	0	0	0	0	0	0	0	0	0	0	0	0	0	0	0	0	0	0	0	No	0	1
male	48	31.4229	0	No	Independent	No	No	No	No	No	No	No	No	No	No					2	#NULL!	0	0	0	0	0	0	0	0	0	0	0	0	0	0	0	0	0	0	0	0	0	0	0	No	0	1
female	72	34.5676	0	Yes	Partially Dependent	Yes	No	No	Yes	No	No	No	No	No	No	0.49		39.3	174	3	97	12	0	0	0	0	0	0	0	0	0	0	0	0	0	0	0	0	0	0	0	0	0	0	No	0	0
male	79	34.5372	1	No	Independent	No	No	No	Yes	No	No	No	No	Yes	No	1.47	0	48.4	140	3	374	-99	1	0	0	1	0	0	0	0	1	0	0	0	0	1	0	0	0	0	0	1	0	0	No	0	0
male	49	26.3202	0	No	Independent	No	No	No	No	No	No	No	No	No	No			41.4	136	3	170	3	1	0	0	1	0	0	0	0	0	0	0	0	0	0	1	0	0	0	0	0	0	0	No	0	0
female	73	34.2024	0	No	Independent	Yes	No	No	No	No	No	No	No	No	No	1.07	0	36.6	250	3	280	-99	1	1	1	1	0	0	1	0	0	0	1	0	0	0	0	0	0	0	1	0	1	0	No	0	0
female	57	34.0195	1	No	Independent	No	No	No	Yes	No	No	No	No	No	No					3	191	2	0	0	0	0	0	0	0	0	0	0	0	0	0	0	0	0	0	0	0	0	0	0	No	0	0
female	60	33.5217	0	No	Independent	No	No	No	Yes	No	No	No	No	No	No	0.79		43.5	273	3	133	4	0	0	0	0	0	0	0	0	0	0	0	0	0	0	0	0	0	0	0	0	0	0	No	0	0
male	66	31.9506	0	No	Independent	No	No	No	No	No	No	No	No	No	No	1.38		45.2	233	2	113	3	0	0	0	0	0	0	0	0	0	0	0	0	0	0	0	0	0	0	0	0	0	0	No	0	0
female	72	27.618	0	No	Independent	No	No	No	No	No	No	No	No	No	No	1.09	0	35.5	237	3	127	3	0	0	0	0	0	0	0	0	0	0	0	0	0	0	0	0	0	0	0	0	0	0	No	0	0
male	56	29.8466	0	Yes	Independent	No	No	No	Yes	No	No	No	No	No	No	1.01		47.1	185	3	417	7	1	0	0	1	0	0	0	0	0	0	0	0	1	0	0	0	0	0	0	0	0	0	No	0	0
female	59	37.5537	0	No	Independent	No	No	No	No	No	No	No	No	No	No					2	113	2	0	0	0	0	0	0	0	0	0	0	0	0	0	0	0	0	0	0	0	0	0	0	No	0	0
male	63	32.488	0	No	Independent	No	No	No	Yes	No	No	No	No	No	No	0.61	0	43.6	215	3	530	5	0	0	0	0	0	0	0	0	0	0	0	0	0	0	0	0	0	0	0	0	0	0	No	0	0
male	56	27.6151	0	No	Independent	No	No	No	No	No	No	No	No	No	No					3	339	5	0	0	0	0	0	0	0	0	0	0	0	0	0	0	0	0	0	0	0	0	0	0	No	0	0
female	73	29.7595	0	No	Independent	No	No	No	No	No	No	No	No	No	No	0.77	0	37.8	251	3	319	3	0	0	0	0	0	0	0	0	0	0	0	0	0	0	0	0	0	0	0	0	0	0	No	0	1
male	79	27.277	0	No	Independent	No	No	No	Yes	No	No	No	No	No	No	0.85	0	32.8	149	3	118	1	0	0	0	0	0	0	0	0	0	0	0	0	0	0	0	0	0	0	0	0	0	0	No	0	0
male	73	26.9542	0	No	Independent	No	No	No	Yes	No	No	No	No	No	No	1.11				2	169	0	0	0	1	0	0	0	0	0	0	0	0	0	0	0	0	0	0	0	0	0	0	0	No	1	1
female	62	32.2805	0	No	Independent	No	No	No	Yes	No	No	No	No	No	No	0.8	0	46.7	197	2	194	5	0	0	0	0	0	0	0	0	0	0	0	0	0	0	0	0	0	0	0	0	0	0	No	0	0
male	56	30.2729	0	No	Independent	No	No	No	No	No	No	No	No	No	No	1.22	0	49	335	3	544	0	0	0	0	0	0	0	0	0	0	0	0	0	0	0	0	0	0	0	0	0	0	0	No	0	0
female	46	33.83	1	No	Independent	No	No	No	No	No	No	No	No	No	No	1.01	0	43.6	288	3	246	4	0	0	0	0	0	0	0	0	0	0	0	0	0	0	0	0	0	0	0	0	0	0	No	0	0
male	58	27.8608	0	No	Independent	No	No	No	Yes	No	No	No	Yes	No	No	1.04	0	44.3	154	3	178	6	0	0	0	0	0	0	0	0	0	0	0	0	0	0	0	0	0	0	0	0	0	0	No	0	0
female	74	34.5012	0	No	Independent	No	No	No	Yes	No	No	No	No	No	No	0.7	0	40	219	3	325	6	1	1	1	1	1	0	0	0	0	0	0	0	1	0	0	0	0	0	0	1	1	0	No	1	0
female	75	27.7218	0	No	Independent	No	No	No	Yes	No	No	No	No	No	No	1.57	0	41	185	2	138	3	0	0	0	0	0	0	0	0	0	0	0	0	0	0	0	0	0	0	0	0	0	0	No	0	0
female	65	27.3972	0	No	Independent	No	No	No	No	No	No	No	No	No	No	0.57	0	36	233	2	296	3	0	0	0	0	0	0	0	0	0	0	0	0	0	0	0	0	0	0	0	0	0	0	No	0	0
male	53	33.7186	0	No	Independent	No	No	No	Yes	No	No	No	No	No	No	1.04	0	41.9	226	2	197	5	1	0	1	0	0	0	0	0	0	0	0	0	0	0	0	0	0	0	1	0	0	0	No	0	0
female	43	30.4045	0	No	Independent	No	No	No	No	No	No	No	No	No	No	0.97		39.4	255	2	381	5	0	0	0	0	0	0	0	0	0	0	0	0	0	0	0	0	0	0	0	0	0	0	No	0	0
female	75	23.5157	0	No	Independent	Yes	No	No	No	No	No	No	No	No	No	0.6		42.7	344	3	384	14	0	0	0	0	0	0	0	0	0	0	0	0	0	0	0	0	0	0	0	0	0	0	No	0	0
female	55	25.2322	0	No	Independent	No	No	No	No	No	No	No	No	No	Yes					1	230	3	1	0	0	1	0	0	0	0	0	0	0	0	1	0	0	0	0	0	0	0	0	0	No	0	0
female	66	28.737	0	No	Independent	No	No	No	Yes	No	No	No	No	No	No	0.8		41	285.1	3	292	4	1	0	0	1	0	0	0	0	0	0	1	0	0	0	0	0	0	0	0	0	0	0	No	0	0
male	39	30.7403	1	No	Independent	No	No	No	Yes	No	No	No	Yes	No	No	4.29	0	24.6	190	3	334	10	1	0	1	0	0	0	0	0	0	0	0	0	0	0	0	0	0	0	1	0	0	0	No	0	0
male	60	33.2814	1	Yes	Independent	No	No	No	No	No	No	No	No	No	No	0.96		39.4	305	3	176	4	0	0	0	0	0	0	0	0	0	0	0	0	0	0	0	0	0	0	0	0	0	0	No	0	0
male	59	26.2621	0	No	Independent	No	No	No	Yes	No	No	No	No	Yes	No	1.2	1	35.6	65	3	118	14	1	0	0	1	0	0	0	0	0	0	0	0	1	0	0	0	0	0	0	0	0	0	No	0	0
female	46	30.1138	0	No	Independent	No	No	No	No	No	No	No	No	No	No	0.75		38.7	280	2	#NULL!	0	0	0	0	0	0	0	0	0	0	0	0	0	0	0	0	0	0	0	0	0	0	0	No	0	0
male	36	27.2166	0	No	Independent	No	No	No	No	No	No	No	No	No	No					2	245	9	0	0	0	0	0	0	0	0	0	0	0	0	0	0	0	0	0	0	0	0	0	0	No	0	0
female	44	26.0905	0	No	Independent	No	No	No	No	No	No	No	No	No	No	1		39.2	200	2	76	1	0	0	0	0	0	0	0	0	0	0	0	0	0	0	0	0	0	0	0	0	0	0	No	0	0
female	77	36.7158	0	No	Independent	No	No	No	Yes	No	No	No	No	No	No	0.54		37.8	199	3	162	3	0	0	0	0	0	0	0	0	0	0	0	0	0	0	0	0	0	0	0	0	0	0	No	0	0
female	64	32.7709	1	No	Independent	No	No	No	Yes	No	No	No	No	No	No	0.66				3	293	6	1	0	0	1	0	0	0	0	0	0	0	0	0	0	0	0	0	1	0	0	0	0	No	0	0
female	50	32.2829	0	No	Independent	No	No	No	Yes	No	No	No	No	No	No	0.9		39.1	261	3	122	1	0	0	0	0	0	0	0	0	0	0	0	0	0	0	0	0	0	0	0	0	0	0	No	0	0
male	69	22.1426	1	No	Independent	No	No	No	Yes	No	No	No	Yes	No	No	1.22	0	31.4	125	3	182	4	0	0	0	0	0	0	0	0	0	0	0	0	0	0	0	0	0	0	0	0	0	0	No	0	0
female	48	27.2166	0	Yes	Independent	No	No	No	Yes	No	No	No	No	No	No	0.75	0	33	374	3	309	6	1	0	1	1	0	0	0	0	1	0	0	0	0	0	0	0	0	0	1	0	0	0	No	0	0
female	43	34.934	0	No	Independent	No	No	No	Yes	No	No	No	No	No	No	0.5	1	36	424	2	282	3	0	0	0	0	0	0	0	0	0	0	0	0	0	0	0	0	0	0	0	0	0	0	No	0	0
male	72	23.859	0	No	Independent	No	No	No	Yes	No	No	No	No	Yes	No	1.7	0	43.9	136	3	642	15	0	0	0	0	0	0	0	0	0	0	0	0	0	0	0	0	0	0	0	0	0	0	No	0	0
female	56	34.0195	0	No	Independent	No	No	No	No	No	No	No	No	No	No	0.77	0	35.8	220	2	92	2	0	0	0	0	0	0	0	0	0	0	0	0	0	0	0	0	0	0	0	0	0	0	No	0	0
male	63	30.1083	0	No	Independent	No	No	No	Yes	No	No	No	No	No	No	1.3	0	37.6	191	2	199	0	0	0	0	0	0	0	0	0	0	0	0	0	0	0	0	0	0	0	0	0	0	0	No	0	1
female	56	40.1406	0	Yes	Independent	No	No	No	Yes	No	No	No	No	No	No	1	0	40.7	206	3	350	5	0	0	0	0	0	0	0	0	0	0	0	0	0	0	0	0	0	0	0	0	0	0	No	0	0
male	68	21.5602	0	Yes	Independent	Yes	No	No	No	No	No	No	No	No	No	1.43		33.7	161	3	229	1	0	0	0	0	0	0	0	0	0	0	0	0	0	0	0	0	0	0	0	0	0	0	No	0	0
male	47	37.4902	0	No	Independent	No	No	No	No	No	No	No	No	No	No	0.98	0	49.8	236	2	103	0	0	0	0	0	0	0	0	0	0	0	0	0	0	0	0	0	0	0	0	0	0	0	No	0	1
female	67	38.2782	0	No	Independent	No	No	No	No	No	No	No	No	No	No	0.85		41.8	197	3	197	1	0	0	0	0	0	0	0	0	0	0	0	0	0	0	0	0	0	0	0	0	0	0	No	0	1
male	34	21.379	0	No	Independent	No	No	No	No	No	No	No	No	No	No	0.78	1	41	292	2	82	0	0	0	0	0	0	0	0	0	0	0	0	0	0	0	0	0	0	0	0	0	0	0	No	0	0
female	52	27.964	0	No	Independent	No	No	No	No	No	No	No	No	No	No	1.48	0	41.5	306	3	161	3	0	0	0	0	0	0	0	0	0	0	0	0	0	0	0	0	0	0	0	0	0	0	No	0	0
female	65	40.6033	1	No	Independent	No	No	No	Yes	No	No	No	No	No	No	0.85	0	46.1	179	2	300	5	0	0	0	0	0	0	0	0	0	0	0	0	0	0	0	0	0	0	0	0	0	0	No	0	0
male	67	29.988	1	No	Independent	No	No	Yes	Yes	No	No	No	No	No	No	1.05	1	29.1	215	4	169	20	1	1	0	0	0	0	1	0	0	0	0	0	0	0	0	0	0	0	0	0	0	0	No	0	0
female	58	30.5444	0	No	Independent	No	No	No	No	No	No	No	No	No	No	0.7	0	40.3	245	2	105	2	0	0	0	0	0	0	0	0	0	0	0	0	0	0	0	0	0	0	0	0	0	0	No	0	0
female	62	30.2314	0	No	Independent	No	No	No	No	No	No	No	No	No	No	0.61		40.1	274	3	263	5	1	1	0	0	0	0	1	0	0	0	0	0	0	0	0	0	0	0	0	0	0	0	No	0	0
female	43	25.1788	0	No	Independent	No	No	No	No	No	No	No	No	No	No					2	114	2	0	0	0	0	0	0	0	0	0	0	0	0	0	0	0	0	0	0	0	0	0	0	No	0	0
female	59	31.554	0	No	Independent	No	No	No	No	No	No	No	No	No	No	0.6	0	33.7	260	4	236	4	0	0	0	0	0	0	0	0	0	0	0	0	0	0	0	0	0	0	0	0	0	0	No	0	0
female	73	27.3787	1	No	Independent	No	No	No	Yes	No	No	No	No	No	No	0.67	0	34.8	212	3	193	3	0	0	0	0	0	0	0	0	0	0	0	0	0	0	0	0	0	0	0	0	0	0	No	0	0
male	68	32.9564	0	No	Independent	No	No	No	Yes	No	No	No	No	No	No	1.06		47.3	271	2	359	2	0	0	0	0	0	0	0	0	0	0	0	0	0	0	0	0	0	0	0	0	0	0	No	0	0
male	68	37.5088	0	Yes	Independent	No	No	No	Yes	No	No	No	No	No	No					3	140	5	0	0	0	0	0	0	0	0	0	0	0	0	0	0	0	0	0	0	0	0	0	0	No	0	0
male	53	44.8085	1	Yes	Independent	No	No	Yes	Yes	No	No	No	No	No	No	0.79	0	43.9	209	3	166	3	0	0	0	0	0	0	0	0	0	0	0	0	0	0	0	0	0	0	0	0	0	0	No	0	0
female	70	28.9088	1	Yes	Independent	Yes	No	No	Yes	No	No	No	No	No	No	1	0	44.3	195	3	147	6	1	0	0	1	0	0	0	0	0	1	0	0	1	0	0	0	0	1	0	0	0	0	No	0	0
female	69	43.6262	1	No	Independent	No	No	No	Yes	No	No	No	No	No	No	0.4	0	39.1	291	3	114	2	0	0	0	0	0	0	0	0	0	0	0	0	0	0	0	0	0	0	0	0	0	0	No	0	1
female	76	26.1698	0	No	Independent	No	No	No	Yes	No	No	No	No	No	No	0.7	0	37.7	217	3	167	3	0	0	0	0	0	0	0	0	0	0	0	0	0	0	0	0	0	0	0	0	0	0	No	0	0
female	45	28.6652	1	No	Independent	No	No	No	Yes	No	No	No	No	No	No	0.7	0	33	198	3	303	6	0	0	0	0	0	0	0	0	0	0	0	0	0	0	0	0	0	0	0	0	0	0	No	0	0
female	86	25.8856	0	No	Independent	Yes	No	No	Yes	No	No	No	No	No	No	1.22	0	42.8	179	3	222	5	0	0	0	0	0	0	0	0	0	0	0	0	0	0	0	0	0	0	0	0	0	0	No	0	0
male	53	49.0912	0	No	Independent	No	No	No	No	No	No	No	No	No	No	0.68	0	38.1	295	2	213	0	0	0	0	0	0	0	0	0	0	0	0	0	0	0	0	0	0	0	0	0	0	0	No	0	1
male	57	29.6493	1	No	Independent	No	No	No	Yes	No	No	No	Yes	No	No	2.35	0	38.7	255	3	215	5	0	0	0	0	0	0	0	0	0	0	0	0	0	0	0	0	0	0	0	0	0	0	No	0	0
female	65	41.1903	1	No	Independent	Yes	No	No	Yes	No	No	No	No	No	No	0.7	0	32.7	129	3	315	7	1	0	0	1	0	0	0	0	1	0	0	0	0	0	0	0	0	0	0	1	0	0	No	0	0
female	54	31.4509	0	No	Independent	No	No	No	No	No	No	No	No	No	No					4	62	0	0	0	0	0	0	0	0	0	0	0	0	0	0	0	0	0	0	0	0	0	0	0	No	0	0
female	75	32.7392	0	No	Independent	No	No	No	Yes	No	No	No	No	No	No	0.74		42.8	239	3	108	2	0	0	0	0	0	0	0	0	0	0	0	0	0	0	0	0	0	0	0	0	0	0	No	0	0
male	65	32.2805	0	No	Independent	No	No	No	Yes	No	No	No	No	No	No	0.9	0	44.7	227	2	128	1	0	0	0	0	0	0	0	0	0	0	0	0	0	0	0	0	0	0	0	0	0	0	No	0	0
female	74	29.2281	1	Yes	Independent	No	No	No	Yes	No	No	No	No	No	No	1.77	0	38.5	228	3	#NULL!	1	0	0	0	0	0	0	0	0	0	0	0	0	0	0	0	0	0	0	0	0	0	0	No	0	0
female	69	25.4232	0	No	Independent	No	No	No	No	No	No	No	No	No	No	0.92	0	39.3	202	1	149	6	1	0	0	1	0	0	0	0	0	0	0	0	0	0	0	0	0	0	0	1	0	0	No	0	0
female	67	28.7806	0	No	Independent	No	No	No	Yes	No	No	No	No	No	No	0.6	0	38.4	221	3	158	9	0	0	0	0	0	0	0	0	0	0	0	0	0	0	0	0	0	0	0	0	0	0	No	0	0
male	53	31.5664	0	No	Independent	No	No	No	No	No	No	No	No	No	No	0.9	0	42.8	301	2	#NULL!	0	0	0	0	0	0	0	0	0	0	0	0	0	0	0	0	0	0	0	0	0	0	0	No	0	1
female	65	28.622	0	No	Independent	No	No	No	No	No	No	No	No	No	No	0.6	1	40.9	354	2	366	13	0	0	0	0	0	0	0	0	0	0	0	0	0	0	0	0	0	0	0	0	0	0	No	0	0
female	47	42.5136	1	Yes	Independent	No	No	No	No	No	No	No	No	No	No	0.7	0	48	264	3	89	1	0	0	0	0	0	0	0	0	0	0	0	0	0	0	0	0	0	0	0	0	0	0	No	0	0
male	58	29.7071	0	No	Independent	No	No	No	Yes	No	No	No	No	No	No	0.9		44.5	168	3	149	1	0	0	0	0	0	0	0	0	0	0	0	0	0	0	0	0	0	0	0	0	0	0	No	0	1
female	63	38.9808	0	No	Independent	No	No	No	Yes	No	No	No	No	No	No	0.7		43.2	268	3	144	0	0	0	0	0	0	0	0	0	0	0	0	0	0	0	0	0	0	0	0	0	0	0	No	0	1
male	85	26.5185	0	No	Independent	No	No	No	Yes	No	No	No	No	No	No	1.08	0	37.5	167	3	119	0	0	0	0	0	0	0	0	0	0	0	0	0	0	0	0	0	0	0	0	0	0	0	No	0	1
female	60	24.3257	0	No	Independent	Yes	No	No	Yes	No	No	No	No	No	No	0.83		41.2	217	3	201	4	0	0	0	0	0	0	0	0	0	0	0	0	0	0	0	0	0	0	0	0	0	0	No	0	1
male	49	32.5495	0	No	Independent	No	No	No	No	No	No	No	No	No	No		0	48.2	367	3	198	21	1	1	1	0	0	0	1	0	0	0	0	0	0	0	0	0	0	0	0	0	0	0	No	1	0
female	41	26.777	0	No	Independent	No	No	No	No	No	No	No	No	No	No			33.9	334	2	79	1	0	0	0	0	0	0	0	0	0	0	0	0	0	0	0	0	0	0	0	0	0	0	No	0	0
male	64	39.0275	0	No	Independent	No	No	Yes	Yes	No	No	No	No	No	No	1.1	0	39.4	158	2	181	6	0	0	0	0	0	0	0	0	0	0	0	0	0	0	0	0	0	0	0	0	0	0	No	0	0
female	55	29.7595	1	No	Independent	No	No	No	Yes	No	No	No	No	No	No	1.14	0	30.9	306	2	81	2	0	0	0	0	0	0	0	0	0	0	0	0	0	0	0	0	0	0	0	0	0	0	No	0	0
female	54	28.622	0	No	Independent	No	No	No	No	No	No	No	No	No	No	0.8				3	99	3	0	0	0	0	0	0	0	0	0	0	0	0	0	0	0	0	0	0	0	0	0	0	No	0	0
female	83	27.1463	0	No	Independent	No	No	No	Yes	No	No	No	No	No	No	3.83	0	31	338	3	119	18	1	0	0	1	0	0	0	0	0	0	0	0	0	1	0	0	0	0	0	1	0	0	No	0	0
male	53	29.2876	1	Yes	Independent	No	No	No	Yes	No	No	No	No	No	No	1.18	0	38.6	195	3	347	7	1	0	0	1	0	0	0	0	0	0	0	0	1	0	0	0	0	0	0	0	0	0	No	0	0
female	54	28.2147	0	No	Independent	No	No	No	No	No	No	No	No	No	No					2	127	0	0	0	1	0	0	0	0	0	0	0	0	0	0	0	0	0	0	0	0	0	0	0	No	1	0
male	59	33.3632	0	Yes	Independent	No	No	No	Yes	No	No	No	No	No	No	1.13	0	43.9	214	2	204	0	0	0	0	0	0	0	0	0	0	0	0	0	0	0	0	0	0	0	0	0	0	0	No	0	1
male	52	31.3289	0	Yes	Independent	No	No	No	Yes	No	No	No	No	No	No					3	98	0	0	0	0	0	0	0	0	0	0	0	0	0	0	0	0	0	0	0	0	0	0	0	No	0	1
male	46	30.7403	0	No	Independent	No	No	No	Yes	No	No	No	No	No	No					3	183	0	0	0	0	0	0	0	0	0	0	0	0	0	0	0	0	0	0	0	0	0	0	0	No	0	1
male	77	30.0435	1	No	Independent	No	No	Yes	Yes	No	No	No	No	No	No	0.96	0	43.1	108	4	238	16	1	0	0	1	0	0	0	0	0	0	0	0	1	0	0	0	0	0	0	0	0	0	No	0	0
female	41	40.6039	0	No	Independent	No	No	No	Yes	No	No	No	No	No	No	0.67	0	40.6	259	3	160	5	1	1	0	0	1	0	0	0	0	0	0	0	0	0	0	0	0	0	0	0	0	0	No	0	0
male	66	26.1522	0	No	Independent	No	No	No	Yes	No	No	No	No	No	No	0.75	0	39.9	261	3	195	4	0	0	0	0	0	0	0	0	0	0	0	0	0	0	0	0	0	0	0	0	0	0	No	0	1
male	64	26.2575	0	No	Independent	No	No	Yes	Yes	No	No	No	Yes	Yes	No	1.7	0	39.4	126	3	202	7	1	1	1	1	1	0	0	0	0	0	0	0	1	0	0	0	0	0	0	0	0	0	No	1	0
female	60	28.6615	0	No	Independent	No	No	No	No	No	No	No	No	No	No	0.86	0	42.3	223	2	258	5	1	1	0	0	1	0	0	0	0	0	0	0	0	0	0	0	0	0	0	0	0	0	No	0	0
female	56	21.1337	0	Yes	Independent	No	No	No	Yes	No	No	No	No	No	No	0.85	1	39.6	267	3	190	7	0	0	0	0	0	0	0	0	0	0	0	0	0	0	0	0	0	0	0	0	0	0	No	0	0
female	51	46.0016	0	No	Independent	No	No	No	No	No	No	No	No	No	No	0.62		41.5	196	3	129	2	0	0	0	0	0	0	0	0	0	0	0	0	0	0	0	0	0	0	0	0	0	0	No	0	1
female	86	25.7067	1	No	Independent	No	No	No	Yes	No	No	No	No	No	No	0.83				2	73	0	0	0	0	0	0	0	0	0	0	0	0	0	0	0	0	0	0	0	0	0	0	0	No	0	1
female	67	32.6157	0	No	Independent	No	No	No	Yes	No	No	No	No	No	No	0.8	0	41.2	194	2	107	0	0	0	0	0	0	0	0	0	0	0	0	0	0	0	0	0	0	0	0	0	0	0	No	0	1
male	66	37.8647	0	No	Independent	No	No	No	Yes	No	No	No	No	No	No					3	116	0	0	0	0	0	0	0	0	0	0	0	0	0	0	0	0	0	0	0	0	0	0	0	No	0	1
male	47	28.5914	0	Yes	Independent	No	No	No	No	No	No	No	Yes	No	No	1.15	0	42.8	179	3	104	3	0	0	0	0	0	0	0	0	0	0	0	0	0	0	0	0	0	0	0	0	0	0	No	0	0
female	73	36.8451	0	No	Independent	No	No	No	Yes	No	No	No	Yes	No	No	0.87		43.9	197	3	205	2	0	0	0	0	0	0	0	0	0	0	0	0	0	0	0	0	0	0	0	0	0	0	No	0	1
male	56	22.5269	0	Yes	Independent	No	No	Yes	Yes	No	No	No	No	No	No	1.36	0	42.6	405	4	229	5	1	1	0	1	1	0	0	0	1	0	0	0	1	0	0	0	0	0	0	0	0	0	No	0	0
female	42	30.1252	0	No	Independent	No	No	No	No	No	No	No	No	No	No	0.97	0	41.2	243	2	169	5	0	0	0	0	0	0	0	0	0	0	0	0	0	0	0	0	0	0	0	0	0	0	No	0	0
male	68	29.9775	0	No	Independent	No	No	No	No	No	No	No	No	No	No	0.84		45.9	254	2	163	4	0	0	0	0	0	0	0	0	0	0	0	0	0	0	0	0	0	0	0	0	0	0	No	0	0
female	56	65.8522	1	No	Independent	No	No	No	Yes	No	No	No	No	No	No	0.8				3	104	4	0	0	0	0	0	0	0	0	0	0	0	0	0	0	0	0	0	0	0	0	0	0	No	0	0
male	68	32.0781	1	No	Independent	No	No	No	No	No	No	No	No	No	No	1.03	0	48.8	197	3	609	18	0	0	0	0	0	0	0	0	0	0	0	0	0	0	0	0	0	0	0	0	0	0	No	0	0
male	56	42.7581	0	Yes	Independent	No	No	No	No	No	No	No	No	No	No	0.81	0	43	169	3	327	1	0	0	0	0	0	0	0	0	0	0	0	0	0	0	0	0	0	0	0	0	0	0	No	0	1
male	73	31.7126	1	No	Independent	No	No	No	Yes	No	No	No	No	No	No					3	161	3	0	0	0	0	0	0	0	0	0	0	0	0	0	0	0	0	0	0	0	0	0	0	No	0	0
female	54	34.8966	0	Yes	Independent	No	No	No	No	No	No	No	No	No	No					2	159	4	0	0	0	0	0	0	0	0	0	0	0	0	0	0	0	0	0	0	0	0	0	0	No	0	0
female	64	32.4414	0	No	Independent	No	No	No	Yes	No	No	No	No	No	No	0.7		43.5		3	118	3	0	0	0	0	0	0	0	0	0	0	0	0	0	0	0	0	0	0	0	0	0	0	No	0	0
male	43	41.0529	0	Yes	Independent	No	No	No	Yes	No	No	No	No	No	No	0.86	0	47.9	162	2	128	3	1	1	0	0	1	0	0	0	0	0	0	0	0	0	0	0	0	0	0	0	0	0	No	0	0
female	57	33.0656	0	No	Independent	No	No	No	No	No	No	No	No	No	No					2	114	1	0	0	0	0	0	0	0	0	0	0	0	0	0	0	0	0	0	0	0	0	0	0	No	0	0
male	61	27.2166	1	No	Independent	No	No	No	No	No	No	No	No	No	No	0.83	0			3	207	2	0	0	0	0	0	0	0	0	0	0	0	0	0	0	0	0	0	0	0	0	0	0	No	0	0
female	43	37.284	0	No	Independent	No	No	No	Yes	No	No	No	No	No	No	0.54	0	38.8	349	2	180	3	0	0	0	0	0	0	0	0	0	0	0	0	0	0	0	0	0	0	0	0	0	0	No	0	0
female	77	20.5951	0	No	Independent	No	No	No	Yes	No	No	No	Yes	No	No	0.8		38.8	275	2	222	4	0	0	0	0	0	0	0	0	0	0	0	0	0	0	0	0	0	0	0	0	0	0	No	0	0
male	70	28.1228	0	No	Independent	No	No	No	Yes	No	No	No	No	No	No	1	0	39.1	248	3	204	4	0	0	0	0	0	0	0	0	0	0	0	0	0	0	0	0	0	0	0	0	0	0	No	0	0
female	48	36.7759	0	No	Independent	No	No	No	No	No	No	No	No	No	No	1.2	0	40.2	177	2	561	8	0	0	0	0	0	0	0	0	0	0	0	0	0	0	0	0	0	0	0	0	0	0	No	0	0
male	52	35.4414	0	No	Independent	No	No	No	Yes	No	No	No	No	No	No	1.07	0	41	208	3	319	5	0	0	0	0	0	0	0	0	0	0	0	0	0	0	0	0	0	0	0	0	0	0	No	0	0
female	52	36.5801	0	No	Independent	No	No	No	No	No	No	No	Yes	No	No			40.8	186	3	162	3	0	0	0	0	0	0	0	0	0	0	0	0	0	0	0	0	0	0	0	0	0	0	No	0	0
male	53	36.3893	0	No	Independent	No	No	No	Yes	No	No	No	No	No	No	1.02	0	43	363	2	95	0	0	0	0	0	0	0	0	0	0	0	0	0	0	0	0	0	0	0	0	0	0	0	No	0	1
male	53	34.0413	0	No	Independent	No	No	No	No	No	No	No	No	No	No	0.83	0	44.8	132	3	138	1	0	0	0	0	0	0	0	0	0	0	0	0	0	0	0	0	0	0	0	0	0	0	No	0	0
female	49	48.2857	0	No	Independent	No	No	No	Yes	No	No	No	No	No	No	0.69		43.7	352	2	224	0	0	0	1	0	0	0	0	0	0	0	0	0	0	0	0	0	0	0	0	0	0	0	No	1	1
female	57	38.0829	1	No	Independent	No	No	No	No	No	No	No	No	No	No	0.55	0	35.8	265	3	253	4	0	0	0	0	0	0	0	0	0	0	0	0	0	0	0	0	0	0	0	0	0	0	No	0	0
male	49	37.5175	0	No	Independent	No	No	No	Yes	No	No	No	No	No	No	1.1	0	47	195	2	#NULL!	0	0	0	0	0	0	0	0	0	0	0	0	0	0	0	0	0	0	0	0	0	0	0	No	0	1
female	80	21.1127	0	No	Independent	No	No	No	No	No	No	No	Yes	No	No	0.67	0			2	173	5	0	0	0	0	0	0	0	0	0	0	0	0	0	0	0	0	0	0	0	0	0	0	No	0	0
male	54	41.1025	0	No	Independent	No	No	No	Yes	No	No	No	No	No	No	1.15	0	46.1	205	4	145	2	0	0	0	0	0	0	0	0	0	0	0	0	0	0	0	0	0	0	0	0	0	0	No	0	0
male	69	33.0544	0	No	Independent	No	No	No	Yes	No	No	No	No	No	No	0.73	0	42.1	174	3	112	2	0	0	0	0	0	0	0	0	0	0	0	0	0	0	0	0	0	0	0	0	0	0	No	0	0
female	73	36.7326	0	No	Partially Dependent	No	No	Yes	Yes	No	No	No	No	No	No	0.96		37.7	321	4	240	2	1	1	0	1	1	0	0	0	0	0	0	0	0	0	1	0	0	0	0	0	0	0	No	0	1
male	69	27.9768	0	No	Independent	No	No	No	No	No	No	No	No	No	No					4	152	4	0	0	0	0	0	0	0	0	0	0	0	0	0	0	0	0	0	0	0	0	0	0	No	0	0
female	63	17.6797	0	No	Independent	No	No	No	Yes	No	No	No	No	No	No	0.75		40	243	3	151	3	0	0	0	0	0	0	0	0	0	0	0	0	0	0	0	0	0	0	0	0	0	0	No	0	0
female	38	29.447	0	No	Independent	No	No	No	No	No	No	No	No	No	No	0.8	0	35.2	255	2	153	3	0	0	0	0	0	0	0	0	0	0	0	0	0	0	0	0	0	0	0	0	0	0	No	0	0
female	42	30.9102	0	No	Independent	No	No	No	Yes	No	No	No	No	No	No				308	2	74	4	0	0	0	0	0	0	0	0	0	0	0	0	0	0	0	0	0	0	0	0	0	0	No	0	0
female	59	34.8629	0	No	Independent	No	No	No	Yes	No	No	No	No	No	No	0.81		38	226	2	134	4	0	0	0	0	0	0	0	0	0	0	0	0	0	0	0	0	0	0	0	0	0	0	No	0	0
female	46	40.2456	1	No	Independent	No	No	No	Yes	No	No	No	No	No	No	0.89	0	44.2	246	3	246	5	0	0	0	0	0	0	0	0	0	0	0	0	0	0	0	0	0	0	0	0	0	0	No	0	0
female	57	30.2314	0	No	Independent	No	No	No	No	No	No	No	No	No	No	0.56		36.9	365	2	161	3	0	0	0	0	0	0	0	0	0	0	0	0	0	0	0	0	0	0	0	0	0	0	No	0	1
female	42	42.0104	0	Yes	Independent	No	No	No	No	No	No	No	No	No	No	0.57	0	40.2	154	3	198	2	0	0	0	0	0	0	0	0	0	0	0	0	0	0	0	0	0	0	0	0	0	0	No	0	1
female	41	33.2879	1	No	Independent	No	No	No	No	No	No	No	No	No	No	0.67	0	37.8	229	3	516	7	0	0	0	0	0	0	0	0	0	0	0	0	0	0	0	0	0	0	0	0	0	0	No	0	0
female	55	38.372	0	No	Independent	No	No	No	Yes	No	No	No	No	No	No					3	145	2	0	0	0	0	0	0	0	0	0	0	0	0	0	0	0	0	0	0	0	0	0	0	No	0	1
male	57	21.3004	0	No	Independent	No	No	No	No	No	No	No	No	No	No	1.27		40.2	258	3	145	7	1	1	0	0	0	0	1	0	0	0	0	0	0	0	0	0	0	0	0	0	0	0	No	0	0
female	69	44.5277	1	Yes	Independent	No	No	No	Yes	No	No	No	No	No	No	1.22		43.9	289	3	144	1	0	0	0	0	0	0	0	0	0	0	0	0	0	0	0	0	0	0	0	0	0	0	No	0	1
female	68	29.8667	1	No	Independent	No	No	No	No	No	No	No	No	No	No	0.88		44.3	251	2	165	6	1	0	0	1	0	0	0	0	0	0	1	0	0	0	0	0	0	0	0	0	0	0	No	0	0
female	61	21.1437	0	No	Independent	Yes	No	No	Yes	No	No	No	No	No	No	0.83		36	287	3	130	2	0	0	0	0	0	0	0	0	0	0	0	0	0	0	0	0	0	0	0	0	0	0	No	0	0
male	80	26.1472	0	No	Independent	Yes	No	No	No	No	No	No	No	No	No	1.1		37.3	168	3	237	17	1	1	0	1	0	0	0	1	1	1	0	1	1	0	0	0	0	0	0	0	0	1	No	0	0
female	44	36.3274	0	No	Independent	No	No	No	No	No	No	No	No	No	No					3	238	2	0	0	0	0	0	0	0	0	0	0	0	0	0	0	0	0	0	0	0	0	0	0	No	0	0
male	53	26.4334	0	No	Independent	No	No	No	No	No	No	No	No	No	No	0.82	0	45.3	256	2	210	0	0	0	0	0	0	0	0	0	0	0	0	0	0	0	0	0	0	0	0	0	0	0	No	0	1
female	52	34.3652	0	No	Independent	No	No	No	Yes	No	No	No	No	No	No	0.78	0	36.8	280	3	174	0	0	0	0	0	0	0	0	0	0	0	0	0	0	0	0	0	0	0	0	0	0	0	No	0	1
male	66	29.1932	0	No	Independent	No	No	No	No	No	No	No	No	No	No					1	404	1	0	0	0	0	0	0	0	0	0	0	0	0	0	0	0	0	0	0	0	0	0	0	No	0	1
female	37	34.3853	0	Yes	Independent	No	No	No	Yes	No	No	No	No	No	No	0.8	0	35.7	235	2	168	1	0	0	0	0	0	0	0	0	0	0	0	0	0	0	0	0	0	0	0	0	0	0	No	0	1
female	44	32.4414	0	No	Independent	No	No	No	No	No	No	No	No	No	No	0.48	0	34	236	2	178	1	0	0	0	0	0	0	0	0	0	0	0	0	0	0	0	0	0	0	0	0	0	0	No	0	0
male	41	39.3306	1	No	Independent	No	No	No	Yes	No	No	No	No	No	No	1.04		43.8	142	3	132	1	0	0	0	0	0	0	0	0	0	0	0	0	0	0	0	0	0	0	0	0	0	0	No	0	1
female	70	40.512	0	Yes	Independent	No	No	No	No	No	No	No	Yes	No	No	1.07	0	37.2	183	3	221	3	0	0	0	0	0	0	0	0	0	0	0	0	0	0	0	0	0	0	0	0	0	0	No	0	0
female	47	39.3236	0	No	Independent	No	No	No	No	No	No	No	No	No	No	0.79	0	42.2	259	2	206	1	0	0	0	0	0	0	0	0	0	0	0	0	0	0	0	0	0	0	0	0	0	0	No	0	1
female	55	34.2024	0	No	Independent	No	No	No	Yes	No	No	No	No	No	No	0.77		40	365	2	123	3	1	0	0	1	0	0	0	0	0	0	0	0	0	0	0	0	0	0	0	1	0	0	No	0	0
female	65	25.6267	0	Yes	Independent	No	No	No	Yes	No	No	No	No	No	No	0.6	0	43.4	332	2	85	0	1	1	0	0	0	1	0	0	0	0	0	0	0	0	0	0	0	0	0	0	0	0	No	0	0
female	58	27.0693	0	No	Independent	No	No	No	Yes	No	No	No	No	No	No	0.59	0	38.9	222	3	171	6	0	0	0	0	0	0	0	0	0	0	0	0	0	0	0	0	0	0	0	0	0	0	No	0	0
female	58	38.5286	0	No	Independent	No	No	No	Yes	No	No	No	No	No	No	1		39.2	162	3	83	2	0	0	0	0	0	0	0	0	0	0	0	0	0	0	0	0	0	0	0	0	0	0	No	0	0
male	74	28.9748	0	No	Independent	No	No	No	Yes	No	No	No	No	No	No					3	136	5	0	0	0	0	0	0	0	0	0	0	0	0	0	0	0	0	0	0	0	0	0	0	No	0	0
male	60	29.3452	1	No	Independent	No	No	No	Yes	No	No	No	No	No	No	1.11	0	42.4	260	4	240	7	1	0	0	1	0	0	0	0	1	0	0	0	0	0	0	0	0	0	0	0	0	0	No	0	0
female	45	31.0931	1	No	Independent	No	No	No	No	No	No	No	Yes	No	No	1.4	0	31	201	3	91	6	1	0	0	1	0	0	0	0	0	0	0	0	1	0	0	0	0	0	0	0	0	0	No	0	0
female	49	40.0359	0	No	Independent	No	No	No	No	No	No	No	No	No	No					2	169	3	0	0	0	0	0	0	0	0	0	0	0	0	0	0	0	0	0	0	0	0	0	0	No	0	0
female	62	37.2757	0	Yes	Independent	No	No	No	Yes	No	No	Yes	Yes	No	No	1.04	0	41.6	207	2	167	3	0	0	0	0	0	0	0	0	0	0	0	0	0	0	0	0	0	0	0	0	0	0	No	0	0
male	45	33.5217	0	No	Independent	No	No	No	Yes	No	No	No	No	No	No	0.76	0	45	210	2	247	3	0	0	0	0	0	0	0	0	0	0	0	0	0	0	0	0	0	0	0	0	0	0	No	0	1
female	34	29.9532	0	No	Independent	No	No	No	Yes	No	No	No	No	No	No					2	120	0	0	0	0	0	0	0	0	0	0	0	0	0	0	0	0	0	0	0	0	0	0	0	No	0	1
male	64	26.7928	0	No	Independent	No	No	No	Yes	No	No	No	No	No	No	1.65	0	44.4	209	3	222	1	0	0	0	0	0	0	0	0	0	0	0	0	0	0	0	0	0	0	0	0	0	0	No	0	1
male	65	27.1184	0	No	Independent	No	No	Yes	Yes	No	No	No	No	No	No	1	0	45.5	199	4	107	1	0	0	0	0	0	0	0	0	0	0	0	0	0	0	0	0	0	0	0	0	0	0	No	0	0
male	68	25.544	0	No	Independent	No	No	No	Yes	No	No	No	No	No	No	1.37		40	273	3	150	2	0	0	0	0	0	0	0	0	0	0	0	0	0	0	0	0	0	0	0	0	0	0	No	0	0
female	63	37.2224	1	No	Independent	No	No	No	Yes	No	No	No	No	No	No	0.54	0	38	238	2	150	2	0	0	0	0	0	0	0	0	0	0	0	0	0	0	0	0	0	0	0	0	0	0	No	0	0
female	49	33.2545	0	No	Independent	No	No	No	No	No	No	No	No	No	No					3	538	9	1	1	1	0	1	0	0	0	0	0	0	0	0	0	0	0	0	0	1	0	0	0	No	0	0
male	80	28.173	0	No	Independent	No	No	No	Yes	No	No	No	No	No	No					3	139	0	0	0	0	0	0	0	0	0	0	0	0	0	0	0	0	0	0	0	0	0	0	0	No	0	1
male	69	41.841	0	No	Independent	Yes	No	No	Yes	No	No	No	No	No	No	0.89	1	34	335	3	125	3	0	0	0	0	0	0	0	0	0	0	0	0	0	0	0	0	0	0	0	0	0	0	No	0	0
female	79	40.1892	1	No	Independent	No	No	No	No	No	No	No	No	No	No	1.02		36.2	227	3	313	7	0	0	0	0	0	0	0	0	0	0	0	0	0	0	0	0	0	0	0	0	0	0	No	0	0
male	38	31.4543	0	No	Independent	No	No	No	No	No	No	No	No	No	No	0.83	0	44.5	274	2	259	3	0	0	0	0	0	0	0	0	0	0	0	0	0	0	0	0	0	0	0	0	0	0	No	0	0
male	60	35.2969	1	No	Independent	No	No	No	Yes	No	No	No	No	No	No	0.98	0	40	282	3	101	0	0	0	0	0	0	0	0	0	0	0	0	0	0	0	0	0	0	0	0	0	0	0	No	0	0
male	66	28.9837	0	Yes	Independent	No	No	No	No	No	No	No	No	No	No	0.66	0	41.5	362	2	223	3	0	0	0	0	0	0	0	0	0	0	0	0	0	0	0	0	0	0	0	0	0	0	No	0	1
male	60	46.7756	1	No	Independent	No	No	No	Yes	No	No	No	No	No	No	0.82		36	305	3	117	5	1	1	0	0	1	0	0	0	0	0	0	0	0	0	0	0	0	0	0	0	0	0	No	0	0
female	75	26.9579	1	No	Independent	No	No	No	Yes	No	No	No	No	No	No	1.73	0	34.6	51	3	236	10	1	0	1	1	0	0	0	0	0	1	0	0	0	1	0	0	0	0	1	0	0	1	No	0	0
female	69	32.8766	0	No	Independent	No	No	No	No	No	No	No	Yes	No	No	0.78				3	190	5	0	0	0	0	0	0	0	0	0	0	0	0	0	0	0	0	0	0	0	0	0	0	No	0	0
male	53	29.6453	0	No	Independent	No	No	No	No	No	No	No	No	No	No	1.36	0	46.5	457	3	177	1	0	0	0	0	0	0	0	0	0	0	0	0	0	0	0	0	0	0	0	0	0	0	No	0	1
female	47	27.2166	0	No	Independent	No	No	No	No	No	No	No	No	No	No					2	209	6	0	0	0	0	0	0	0	0	0	0	0	0	0	0	0	0	0	0	0	0	0	0	No	0	0
male	71	31.4735	0	No	Independent	No	No	No	No	No	No	No	No	No	No	1.36	0	49.6	258	2	329	6	0	0	0	0	0	0	0	0	0	0	0	0	0	0	0	0	0	0	0	0	0	0	No	0	1
male	55	30.5616	0	No	Independent	No	No	No	No	No	No	No	No	No	No					2	131	0	1	1	1	0	0	0	1	0	0	0	0	0	0	0	0	0	0	0	0	0	0	0	No	1	1
male	60	36.0353	0	No	Independent	No	No	No	Yes	No	No	No	No	No	No	1.19		46	260	2	99	0	0	0	0	0	0	0	0	0	0	0	0	0	0	0	0	0	0	0	0	0	0	0	No	0	1
female	53	30.4525	0	No	Independent	No	No	No	No	No	No	No	No	No	No	0.6		34	181	2	110	6	1	0	1	0	0	0	0	0	0	0	0	0	0	0	0	0	0	0	1	0	0	0	No	1	0
male	24	36.7538	0	No	Independent	No	No	No	No	No	No	No	No	No	No	1.02		45.1	192	2	85	0	0	0	0	0	0	0	0	0	0	0	0	0	0	0	0	0	0	0	0	0	0	0	No	0	0
female	56	55.8549	0	No	Independent	No	No	No	Yes	No	No	No	No	No	No	0.79	0	37.1	227	3	64	0	0	0	0	0	0	0	0	0	0	0	0	0	0	0	0	0	0	0	0	0	0	0	No	0	0
female	62	38.7924	1	No	Independent	No	No	No	Yes	No	No	No	No	No	No	0.56	0	39.5	177	3	246	6	0	0	0	0	0	0	0	0	0	0	0	0	0	0	0	0	0	0	0	0	0	0	No	0	0
female	55	47.9199	0	No	Independent	No	No	No	Yes	No	No	No	No	No	No	0.61		37.9	213	3	129	0	0	0	0	0	0	0	0	0	0	0	0	0	0	0	0	0	0	0	0	0	0	0	No	0	0
female	61	32.1191	0	No	Independent	No	No	No	Yes	No	No	No	No	No	No	0.79		37.6	359	2	160	3	0	0	0	0	0	0	0	0	0	0	0	0	0	0	0	0	0	0	0	0	0	0	No	0	0
female	66	41.2006	1	No	Independent	No	No	No	Yes	No	No	No	No	No	No	0.67	0	40.9	193	3	347	6	0	0	0	0	0	0	0	0	0	0	0	0	0	0	0	0	0	0	0	0	0	0	No	0	0
female	52	29.4141	0	No	Independent	No	No	No	No	No	No	No	No	No	No	0.9	0	39.3	273	2	135	2	0	0	0	0	0	0	0	0	0	0	0	0	0	0	0	0	0	0	0	0	0	0	No	0	1
male	56	29.421	0	No	Independent	No	No	No	Yes	No	No	No	No	No	No					3	309	2	0	0	0	0	0	0	0	0	0	0	0	0	0	0	0	0	0	0	0	0	0	0	No	0	0
female	72	23.2054	0	No	Independent	No	No	No	Yes	No	No	No	Yes	No	No	1.37	0	38.1	192	3	190	7	1	0	0	1	0	0	0	0	0	0	0	0	1	0	0	0	0	0	0	0	0	0	No	0	0
male	60	42.8679	1	No	Independent	No	No	No	Yes	No	No	No	No	No	No	0.98	1	49.1	239	3	216	4	0	0	0	0	0	0	0	0	0	0	0	0	0	0	0	0	0	0	0	0	0	0	No	0	0
female	52	36.7591	0	No	Independent	No	No	No	Yes	No	No	No	No	No	No	0.61	0	40.4	232	3	152	6	0	0	0	0	0	0	0	0	0	0	0	0	0	0	0	0	0	0	0	0	0	0	No	0	0
male	48	26.3122	0	No	Independent	No	No	No	No	No	No	No	No	No	No	0.92				2	113	0	0	0	0	0	0	0	0	0	0	0	0	0	0	0	0	0	0	0	0	0	0	0	No	0	1
male	65	40.7468	0	No	Independent	No	No	No	Yes	No	No	No	No	No	No	0.84	0	44.5	146	3	102	0	0	0	0	0	0	0	0	0	0	0	0	0	0	0	0	0	0	0	0	0	0	0	No	0	1
male	77	30.4045	0	No	Independent	No	No	No	Yes	No	No	No	No	No	No	0.87		42.2	166	2	109	1	0	0	0	0	0	0	0	0	0	0	0	0	0	0	0	0	0	0	0	0	0	0	No	0	0
male	69	21.6997	0	No	Independent	No	No	No	Yes	No	No	No	No	No	No	0.7	0	39.2	225	2	232	9	1	1	1	1	0	0	1	0	1	0	0	0	0	0	0	0	0	0	0	0	1	0	No	1	0
male	39	40.3146	0	Yes	Independent	No	No	No	No	No	No	No	No	No	No	0.9	0	42.1	420	3	369	7	1	1	1	1	1	0	0	0	0	1	0	0	0	0	0	0	0	0	1	0	0	0	No	1	0
female	55	39.8664	1	No	Independent	No	No	No	No	No	No	No	No	No	No	0.81		45	219	3	311	1	0	0	0	0	0	0	0	0	0	0	0	0	0	0	0	0	0	0	0	0	0	0	No	0	1
male	38	41.1954	1	No	Independent	No	No	No	No	No	No	No	No	No	No					3	234	4	0	0	0	0	0	0	0	0	0	0	0	0	0	0	0	0	0	0	0	0	0	0	No	0	0
female	71	33.1252	1	No	Independent	Yes	No	No	Yes	No	No	No	Yes	Yes	No	1.2	0	39.8	94	3	229	5	0	0	0	0	0	0	0	0	0	0	0	0	0	0	0	0	0	0	0	0	0	0	No	0	0
female	70	25.2403	0	No	Independent	No	No	No	No	No	No	No	No	No	No					2	283	4	0	0	0	0	0	0	0	0	0	0	0	0	0	0	0	0	0	0	0	0	0	0	No	0	1
male	57	33.4316	0	No	Independent	No	No	No	No	No	No	No	No	No	No	0.97	0	43	304	2	163	4	0	0	0	0	0	0	0	0	0	0	0	0	0	0	0	0	0	0	0	0	0	0	No	0	0
male	44	37.8275	0	No	Independent	No	No	No	Yes	No	No	No	No	No	No	1.35	0	48	257	2	151	2	0	0	0	0	0	0	0	0	0	0	0	0	0	0	0	0	0	0	0	0	0	0	No	0	0
male	70	26.3865	1	No	Independent	No	No	No	No	No	No	No	No	No	No	0.88	0	39.4	244	3	234	2	0	0	0	0	0	0	0	0	0	0	0	0	0	0	0	0	0	0	0	0	0	0	No	0	1
male	66	29.6848	0	No	Independent	No	No	No	Yes	No	No	No	No	No	No	1.02		42.8	242	2	328	7	0	0	0	0	0	0	0	0	0	0	0	0	0	0	0	0	0	0	0	0	0	0	No	0	0
female	61	28.5134	1	No	Independent	No	No	No	Yes	No	No	No	No	No	No	0.75		36.2	229	2	184	3	0	0	0	0	0	0	0	0	0	0	0	0	0	0	0	0	0	0	0	0	0	0	No	0	0
male	71	26.0809	0	Yes	Independent	No	No	No	No	No	No	No	No	No	No					2	67	0	0	0	0	0	0	0	0	0	0	0	0	0	0	0	0	0	0	0	0	0	0	0	No	0	0
female	74	23.4931	0	No	Independent	No	No	No	Yes	No	No	No	No	No	No	0.9	0	36.5	318	2	72	1	0	0	0	0	0	0	0	0	0	0	0	0	0	0	0	0	0	0	0	0	0	0	No	0	0
male	77	31.4543	1	No	Independent	No	No	No	No	No	No	Yes	No	No	No					3	203	1	0	0	0	0	0	0	0	0	0	0	0	0	0	0	0	0	0	0	0	0	0	0	No	0	1
female	47	36.4017	0	No	Independent	No	No	No	No	No	No	No	No	No	No			39.6	282	3	123	1	0	0	0	0	0	0	0	0	0	0	0	0	0	0	0	0	0	0	0	0	0	0	No	0	0
female	76	27.9275	1	No	Independent	No	No	No	Yes	No	No	No	No	No	No	1.38	0	36.5	262	3	250	8	0	0	0	0	0	0	0	0	0	0	0	0	0	0	0	0	0	0	0	0	0	0	No	0	0
female	65	32.7709	0	No	Independent	No	No	No	No	No	No	No	No	No	No	0.82	0	38.6	259	3	149	6	0	0	0	0	0	0	0	0	0	0	0	0	0	0	0	0	0	0	0	0	0	0	No	0	0
female	38	27.252	0	No	Independent	No	No	No	No	No	No	No	No	No	No	0.55	0	41.2	224	3	517	1	1	1	0	1	0	0	1	0	0	0	0	0	0	0	0	0	0	0	0	0	1	0	No	0	1
male	69	31.1589	0	No	Independent	No	No	No	Yes	No	No	No	Yes	No	No	1.1	0	45.3	207	3	564	12	1	0	0	1	0	0	0	0	0	0	0	0	0	0	0	0	0	0	0	0	1	0	No	0	0
male	75	29.7579	0	No	Independent	No	No	No	Yes	No	No	No	No	No	No	0.83		38.4	171	2	297	3	0	0	0	0	0	0	0	0	0	0	0	0	0	0	0	0	0	0	0	0	0	0	No	0	0
female	48	38.5752	0	No	Unknown	No	No	No	No	No	No	No	No	No	No	0.7		45		3	156	3	0	0	0	0	0	0	0	0	0	0	0	0	0	0	0	0	0	0	0	0	0	0	No	0	0
male	72	26.0809	0	No	Independent	No	No	No	No	No	No	No	Yes	No	No					3	253	5	1	1	0	0	1	0	0	0	0	0	0	0	0	0	0	0	0	0	0	0	0	0	No	0	0
female	69	25.7472	1	No	Independent	No	No	Yes	Yes	No	No	No	No	No	No	0.9		39.2	479	3	144	4	0	0	0	0	0	0	0	0	0	0	0	0	0	0	0	0	0	0	0	0	0	0	No	0	0
female	32	35.083	0	Yes	Independent	No	No	No	No	No	No	No	No	No	No					2	195	3	0	0	0	0	0	0	0	0	0	0	0	0	0	0	0	0	0	0	0	0	0	0	No	0	0
female	26	36.1566	1	Yes	Independent	No	No	No	No	No	No	No	No	No	No	0.73	0	40.5	372	2	489	7	1	0	0	1	0	0	0	0	0	0	0	0	1	0	0	0	0	0	0	0	0	0	No	0	0
male	66	24.4618	0	No	Independent	No	No	No	Yes	No	No	No	No	No	No				170	3	123	4	1	0	1	0	0	0	0	0	0	0	0	0	0	0	0	0	0	0	1	0	0	0	No	0	0
female	67	31.4589	1	No	Independent	No	No	No	Yes	No	No	No	No	No	No	0.63		40.7	191	3	155	0	0	0	0	0	0	0	0	0	0	0	0	0	0	0	0	0	0	0	0	0	0	0	No	0	1
male	71	25.544	0	No	Independent	No	No	No	No	No	No	No	Yes	No	No	0.92	0	44.9	166	2	124	2	0	0	0	0	0	0	0	0	0	0	0	0	0	0	0	0	0	0	0	0	0	0	No	0	0
male	58	34.0587	0	No	Independent	No	No	No	Yes	No	No	No	No	No	No				231	3	195	5	0	0	0	0	0	0	0	0	0	0	0	0	0	0	0	0	0	0	0	0	0	0	No	0	0
female	47	45.4291	0	No	Independent	No	No	No	No	No	No	No	No	No	No	0.84	0	43.3	277	3	91	1	0	0	0	0	0	0	0	0	0	0	0	0	0	0	0	0	0	0	0	0	0	0	No	0	0
male	24	36.2177	0	No	Independent	No	No	No	No	No	No	No	No	No	No	0.86	0	44.5	412	2	138	5	0	0	0	0	0	0	0	0	0	0	0	0	0	0	0	0	0	0	0	0	0	0	No	0	0
male	57	28.6615	0	No	Independent	No	No	No	No	No	No	No	No	No	No	0.81	0	41.1	283	2	118	2	0	0	0	0	0	0	0	0	0	0	0	0	0	0	0	0	0	0	0	0	0	0	No	0	0
female	36	20.9025	0	No	Independent	No	No	No	No	No	No	No	No	No	No	0.7		39.9		2	#NULL!	0	0	0	0	0	0	0	0	0	0	0	0	0	0	0	0	0	0	0	0	0	0	0	No	0	1
male	60	24.6613	0	No	Independent	No	No	No	Yes	No	No	No	No	No	No	0.92	0	44.7	277	2	118	0	0	0	0	0	0	0	0	0	0	0	0	0	0	0	0	0	0	0	0	0	0	0	No	0	1
female	69	41.6279	0	Yes	Independent	No	No	No	No	No	No	No	No	No	No	0.7	0	42.6	295	3	287	8	1	1	0	0	1	0	0	0	0	0	0	0	0	0	0	0	0	0	0	0	0	0	No	0	0
female	86	28.5134	0	No	Independent	No	No	No	Yes	No	No	No	No	No	No	0.62	0	39.3	174	3	#NULL!	2	0	0	0	0	0	0	0	0	0	0	0	0	0	0	0	0	0	0	0	0	0	0	No	0	1
female	46	22.0469	0	No	Independent	No	No	No	No	No	No	No	No	No	No	0.87		32.9	270	3	331	0	0	0	0	0	0	0	0	0	0	0	0	0	0	0	0	0	0	0	0	0	0	0	No	0	1
male	53	22.5134	0	No	Independent	No	No	No	No	No	No	No	No	No	No					2	142	0	0	0	0	0	0	0	0	0	0	0	0	0	0	0	0	0	0	0	0	0	0	0	No	0	1
female	71	24.3741	0	No	Independent	Yes	No	No	Yes	No	No	No	Yes	No	No	0.85	0	34.4	451	3	458	20	1	0	0	1	0	0	0	0	0	0	0	0	0	1	0	0	0	1	0	0	0	0	No	0	0
male	48	27.3194	0	Yes	Independent	No	No	No	Yes	No	No	No	Yes	No	No			22		3	215	7	0	0	0	0	0	0	0	0	0	0	0	0	0	0	0	0	0	0	0	0	0	0	No	0	0
female	73	47.3712	0	No	Independent	No	No	No	Yes	No	No	No	No	No	No	0.85	0	39.5	221	3	207	2	0	0	0	0	0	0	0	0	0	0	0	0	0	0	0	0	0	0	0	0	0	0	No	0	0
female	58	30.7249	0	Yes	Independent	No	No	No	Yes	No	No	No	No	No	No	0.9	0	36.4	323	2	77	0	0	0	0	0	0	0	0	0	0	0	0	0	0	0	0	0	0	0	0	0	0	0	No	0	0
female	31	28.5196	0	No	Independent	No	No	No	No	No	No	No	No	No	No					1	83	1	0	0	0	0	0	0	0	0	0	0	0	0	0	0	0	0	0	0	0	0	0	0	No	0	1
female	80	35.544	0	No	Independent	No	No	No	Yes	No	No	No	No	No	No	0.84		41.7	233	3	#NULL!	1	0	0	0	0	0	0	0	0	0	0	0	0	0	0	0	0	0	0	0	0	0	0	No	0	0
male	49	30.4205	0	Yes	Independent	No	No	No	Yes	No	No	No	No	No	No	0.71		44.2	338	3	298	4	0	0	0	0	0	0	0	0	0	0	0	0	0	0	0	0	0	0	0	0	0	0	No	0	0
female	74	25.5077	0	No	Independent	No	No	No	Yes	No	No	No	No	No	No	0.89	0	42	183	3	240	2	0	0	0	0	0	0	0	0	0	0	0	0	0	0	0	0	0	0	0	0	0	0	No	0	1
male	49	35.123	0	No	Independent	No	No	No	Yes	No	No	No	No	No	No	1.02	0	48.8	224	3	105	1	0	0	0	0	0	0	0	0	0	0	0	0	0	0	0	0	0	0	0	0	0	0	No	0	1
male	72	41.5387	1	No	Independent	No	No	No	Yes	No	No	No	No	No	No	0.86	0	40.6	158	3	63	0	0	0	0	0	0	0	0	0	0	0	0	0	0	0	0	0	0	0	0	0	0	0	No	0	1
male	52	27.7546	0	No	Independent	No	No	No	Yes	No	No	No	No	No	No	0.9		43.5	199	2	103	1	0	0	0	0	0	0	0	0	0	0	0	0	0	0	0	0	0	0	0	0	0	0	No	0	0
male	45	34.2108	0	No	Independent	No	No	No	No	No	No	No	No	No	No	1	0	46.8	271	2	126	3	0	0	0	0	0	0	0	0	0	0	0	0	0	0	0	0	0	0	0	0	0	0	No	0	0
female	61	24.5332	0	No	Independent	No	No	No	Yes	No	No	No	No	No	No	1.6	0	32.3	262	2	193	3	0	0	0	0	0	0	0	0	0	0	0	0	0	0	0	0	0	0	0	0	0	0	No	0	0
female	39	32.4988	0	No	Independent	No	No	No	No	No	No	No	No	No	No	0.6	0	36.4	296	2	208	3	0	0	0	0	0	0	0	0	0	0	0	0	0	0	0	0	0	0	0	0	0	0	No	0	1
female	44	36.5205	0	No	Independent	No	No	No	No	No	No	No	No	No	No	0.7		36.3	220	2	134	1	0	0	0	0	0	0	0	0	0	0	0	0	0	0	0	0	0	0	0	0	0	0	No	0	0
female	70	32.6157	0	No	Independent	No	No	No	Yes	No	No	No	No	No	No	0.63	0	41.9	288	3	278	6	0	0	0	0	0	0	0	0	0	0	0	0	0	0	0	0	0	0	0	0	0	0	No	0	0
male	46	21.4284	0	No	Independent	No	No	Yes	Yes	No	No	No	No	No	No	1	0	41.6	340	2	86	3	0	0	0	0	0	0	0	0	0	0	0	0	0	0	0	0	0	0	0	0	0	0	No	0	0
male	37	20.6853	0	No	Independent	No	No	No	No	No	No	No	No	No	No	0.79	0	37	252	3	244	6	1	0	1	0	0	0	0	0	0	0	0	0	0	0	0	0	0	0	1	0	0	0	No	0	0
male	68	27.4053	1	No	Independent	No	No	No	Yes	No	No	No	No	No	No	1.42	0	47	247	3	112	4	0	0	0	0	0	0	0	0	0	0	0	0	0	0	0	0	0	0	0	0	0	0	No	0	0
male	45	40.5651	0	Yes	Independent	No	No	No	Yes	No	No	No	No	Yes	No	0.67	0	50	167	3	137	4	1	1	0	0	0	0	1	0	0	0	0	0	0	0	0	0	0	0	0	0	0	0	No	0	0
female	52	33.4795	0	No	Independent	No	No	No	No	No	No	No	No	No	No	0.64	0	43	237	3	287	16	1	0	1	1	0	0	0	0	0	0	0	0	1	0	0	0	0	0	0	0	0	0	No	1	0
female	50	34.3295	0	No	Independent	No	No	No	No	No	No	No	No	No	No	0.69		42.6	153	2	286	3	0	0	0	0	0	0	0	0	0	0	0	0	0	0	0	0	0	0	0	0	0	0	No	0	0
female	50	27.618	0	No	Independent	No	No	No	No	No	No	No	No	No	No	0.81		37.3	230	2	251	3	0	0	0	0	0	0	0	0	0	0	0	0	0	0	0	0	0	0	0	0	0	0	No	0	0
female	46	37.6565	0	No	Independent	No	No	No	No	No	No	No	No	No	No					3	164	3	1	1	0	0	0	0	1	0	0	0	0	0	0	0	0	0	0	0	0	0	0	0	No	0	0
male	67	27.8027	0	Yes	Independent	No	No	No	Yes	No	No	No	No	No	No	2.28	0	37.1	189	3	150	7	0	0	0	0	0	0	0	0	0	0	0	0	0	0	0	0	0	0	0	0	0	0	No	0	0
female	40	29.2134	0	Yes	Independent	No	No	No	No	No	No	No	No	No	No				278	2	83	3	0	0	0	0	0	0	0	0	0	0	0	0	0	0	0	0	0	0	0	0	0	0	No	0	0
female	72	27.6703	0	No	Independent	No	No	No	No	No	No	No	No	No	No	0.6	0	39.3	177	2	275	6	0	0	0	0	0	0	0	0	0	0	0	0	0	0	0	0	0	0	0	0	0	0	No	0	0
female	50	#NULL!	0	No	Independent	No	No	No	No	No	No	No	No	No	No			35.6	244	2	141	1	0	0	0	0	0	0	0	0	0	0	0	0	0	0	0	0	0	0	0	0	0	0	No	0	1
male	62	30.9924	0	No	Independent	No	No	No	No	No	No	No	No	No	No					2	303	4	0	0	0	0	0	0	0	0	0	0	0	0	0	0	0	0	0	0	0	0	0	0	No	0	0
female	50	31.7081	0	No	Independent	No	No	No	Yes	No	No	No	No	No	No	0.66	0	42.5	252	2	234	1	0	0	0	0	0	0	0	0	0	0	0	0	0	0	0	0	0	0	0	0	0	0	No	0	1
male	69	23.242	0	No	Independent	No	No	No	No	No	No	No	No	No	No	0.92		48.7	181	2	81	4	0	0	0	0	0	0	0	0	0	0	0	0	0	0	0	0	0	0	0	0	0	0	No	0	0
male	71	40.4447	1	No	Independent	No	No	No	Yes	No	No	No	No	No	No	0.87	0	46.2	286	3	417	6	0	0	0	0	0	0	0	0	0	0	0	0	0	0	0	0	0	0	0	0	0	0	No	0	0
female	52	37.2751	0	No	Independent	No	No	No	No	No	No	No	Yes	No	No	1.12	1	33.8	217	3	309	7	1	1	0	1	1	0	0	0	0	0	0	0	0	0	0	0	0	0	0	0	1	0	No	0	0
male	57	38.8419	1	No	Independent	No	No	No	Yes	No	No	No	No	No	No	1.3	0	45.6	229	3	166	0	0	0	0	0	0	0	0	0	0	0	0	0	0	0	0	0	0	0	0	0	0	0	No	0	1
male	52	30.8636	0	No	Independent	No	No	No	No	No	No	No	No	No	No					3	200	1	0	0	0	0	0	0	0	0	0	0	0	0	0	0	0	0	0	0	0	0	0	0	No	0	1
female	38	38.4394	0	Yes	Independent	No	No	No	No	No	No	No	No	No	No					3	167	2	0	0	0	0	0	0	0	0	0	0	0	0	0	0	0	0	0	0	0	0	0	0	No	0	0
female	46	28.9748	0	No	Independent	No	No	No	No	No	No	No	No	No	No	0.57	0	40.3	317	2	87	0	0	0	0	0	0	0	0	0	0	0	0	0	0	0	0	0	0	0	0	0	0	0	No	0	1
male	56	29.0524	0	No	Independent	No	No	No	No	No	No	No	Yes	No	No					3	308	4	0	0	0	0	0	0	0	0	0	0	0	0	0	0	0	0	0	0	0	0	0	0	No	0	0
female	62	31.5832	0	No	Independent	No	No	No	Yes	No	No	No	No	No	No	1.07	0	42.1	263	3	230	1	0	0	0	0	0	0	0	0	0	0	0	0	0	0	0	0	0	0	0	0	0	0	No	0	1
male	58	33.4728	0	No	Independent	No	No	No	Yes	No	No	No	No	No	No	1.1	0	41.3	180	1	61	0	0	0	0	0	0	0	0	0	0	0	0	0	0	0	0	0	0	0	0	0	0	0	No	0	0
male	67	24.9546	0	Yes	Independent	No	No	No	No	No	No	No	No	No	No	0.78		40.7	217	2	302	2	0	0	0	0	0	0	0	0	0	0	0	0	0	0	0	0	0	0	0	0	0	0	No	0	0
female	53	35.2783	0	No	Independent	No	No	No	No	No	No	No	No	No	No	0.68	0	39.3	258	2	143	2	0	0	0	0	0	0	0	0	0	0	0	0	0	0	0	0	0	0	0	0	0	0	No	0	0
female	65	45.8479	0	No	Independent	No	No	No	Yes	No	No	No	No	No	No	0.94	0	42.3	236	2	113	2	0	0	0	0	0	0	0	0	0	0	0	0	0	0	0	0	0	0	0	0	0	0	No	0	0
female	63	38.9708	0	No	Independent	No	No	No	No	No	No	No	No	No	No	0.98	0	42.2	427	2	125	0	0	0	0	0	0	0	0	0	0	0	0	0	0	0	0	0	0	0	0	0	0	0	No	0	1
female	75	31.4735	0	No	Independent	No	No	No	Yes	No	No	No	No	No	No	0.84	0	43.1	201	2	169	1	0	0	0	0	0	0	0	0	0	0	0	0	0	0	0	0	0	0	0	0	0	0	No	0	1
female	46	41.4353	0	No	Independent	No	No	No	No	No	No	No	No	No	No	0.8	0	30.6	274	2	222	6	0	0	0	0	0	0	0	0	0	0	0	0	0	0	0	0	0	0	0	0	0	0	No	0	0
female	69	26.9607	0	No	Independent	No	No	No	Yes	No	No	No	Yes	No	No	0.7	0	33.6	244	2	180	2	0	0	0	0	0	0	0	0	0	0	0	0	0	0	0	0	0	0	0	0	0	0	No	0	1
male	71	26.4993	0	No	Independent	No	No	No	Yes	No	No	No	No	No	No	1.28		39.3	231	3	295	5	1	0	1	0	0	0	0	0	0	0	0	0	0	0	0	0	0	0	1	0	0	0	No	0	0
female	30	28.1667	0	No	Independent	No	No	No	No	No	No	No	No	No	No	0.7		33.6	172	2	154	1	0	0	0	0	0	0	0	0	0	0	0	0	0	0	0	0	0	0	0	0	0	0	No	0	0
female	51	36.5205	1	Yes	Independent	No	No	No	Yes	No	No	No	No	No	No	1				2	383	4	0	0	0	0	0	0	0	0	0	0	0	0	0	0	0	0	0	0	0	0	0	0	No	0	0
male	49	30.2575	1	No	Independent	No	No	No	No	No	No	No	No	No	No		0			2	182	1	0	0	0	0	0	0	0	0	0	0	0	0	0	0	0	0	0	0	0	0	0	0	No	0	1
male	57	28.585	0	Yes	Independent	No	No	No	No	No	No	No	No	No	No	1.03	0	48.1	181	2	188	3	0	0	0	0	0	0	0	0	0	0	0	0	0	0	0	0	0	0	0	0	0	0	No	0	0
male	45	34.3097	0	No	Independent	No	No	No	No	No	No	No	No	No	No	0.82	0	45.9	250	2	80	0	0	0	0	0	0	0	0	0	0	0	0	0	0	0	0	0	0	0	0	0	0	0	No	0	1
female	55	33.7806	0	No	Independent	No	No	No	No	No	No	No	No	No	No					2	312	5	0	0	0	0	0	0	0	0	0	0	0	0	0	0	0	0	0	0	0	0	0	0	No	0	0
female	67	32.1926	0	No	Independent	No	No	No	Yes	No	No	No	No	No	No	0.58		44.6	227	2	194	6	0	0	0	0	0	0	0	0	0	0	0	0	0	0	0	0	0	0	0	0	0	0	No	0	0
female	64	28.3483	0	No	Independent	No	No	No	No	No	No	No	No	No	No	0.83	0	44.2	289	2	313	11	1	0	0	1	0	0	0	0	1	0	1	0	1	0	0	0	0	0	0	0	0	0	No	0	0
female	46	26.0396	0	No	Independent	No	No	No	No	No	No	No	No	No	No					1	63	0	0	0	0	0	0	0	0	0	0	0	0	0	0	0	0	0	0	0	0	0	0	0	No	0	0
male	66	24.5395	0	Yes	Independent	No	No	No	Yes	No	No	No	No	No	No	0.74	0	40.7	320	2	99	0	0	0	0	0	0	0	0	0	0	0	0	0	0	0	0	0	0	0	0	0	0	0	No	0	0
male	83	26.5811	0	No	Independent	No	No	No	No	No	No	No	No	No	No	0.91	0	42.2	201	2	104	1	0	0	0	0	0	0	0	0	0	0	0	0	0	0	0	0	0	0	0	0	0	0	No	0	0
male	55	29.6204	0	Yes	Independent	Yes	No	No	Yes	No	No	No	No	No	No					3	240	5	1	1	0	1	1	0	0	0	0	0	0	0	1	0	0	0	0	0	0	0	0	0	No	0	0
male	60	32.3862	1	No	Independent	No	No	No	No	No	No	No	No	No	No					3	137	1	0	0	0	0	0	0	0	0	0	0	0	0	0	0	0	0	0	0	0	0	0	0	No	0	0
female	57	36.9476	0	No	Independent	No	No	No	Yes	No	No	No	No	No	No	0.95	0	34.4	220	2	98	2	0	0	0	0	0	0	0	0	0	0	0	0	0	0	0	0	0	0	0	0	0	0	No	0	0
female	72	34.3355	1	No	Independent	No	No	No	Yes	No	No	No	No	No	No	0.72	0	44.6	378	3	124	3	0	0	0	0	0	0	0	0	0	0	0	0	0	0	0	0	0	0	0	0	0	0	No	0	0
female	80	30.5444	0	No	Independent	Yes	No	Yes	Yes	No	No	No	No	No	No	0.64	1	39.6	252	4	180	4	0	0	0	0	0	0	0	0	0	0	0	0	0	0	0	0	0	0	0	0	0	0	No	0	0
female	67	37.1631	1	No	Independent	No	No	No	Yes	No	No	No	No	No	No			39.4	216	3	99	1	1	1	1	1	0	0	1	1	0	0	0	0	0	0	0	0	0	0	0	0	1	0	No	1	0
male	45	34.3025	1	No	Independent	No	No	No	No	No	No	Yes	No	No	No	1.48	0	47.7	207	3	275	3	0	0	0	0	0	0	0	0	0	0	0	0	0	0	0	0	0	0	0	0	0	0	No	0	0
male	55	29.8446	0	No	Independent	No	No	No	No	No	No	No	No	No	No	1.05		56	196	2	256	1	0	0	0	0	0	0	0	0	0	0	0	0	0	0	0	0	0	0	0	0	0	0	No	0	1
female	49	28.3419	1	Yes	Independent	No	No	No	Yes	No	No	No	No	No	No	0.7	0	44.3	299	2	298	4	0	0	0	0	0	0	0	0	0	0	0	0	0	0	0	0	0	0	0	0	0	0	No	0	1
male	70	29.1932	0	No	Independent	No	No	No	Yes	No	No	No	No	No	No	0.97	0	46.7	253	3	160	2	0	0	0	0	0	0	0	0	0	0	0	0	0	0	0	0	0	0	0	0	0	0	No	0	1
female	73	43.5986	0	No	Independent	Yes	No	No	Yes	No	No	No	No	No	No	1.01	0	42.1	214	3	120	6	0	0	0	0	0	0	0	0	0	0	0	0	0	0	0	0	0	0	0	0	0	0	No	0	1
male	61	35.7368	1	No	Independent	No	No	No	Yes	No	No	Yes	No	No	No					3	148	2	0	0	0	0	0	0	0	0	0	0	0	0	0	0	0	0	0	0	0	0	0	0	No	0	0
male	82	28.0351	1	No	Independent	No	No	Yes	Yes	No	No	No	No	No	No	1.04	0	37.6	171	3	338	10	0	0	0	0	0	0	0	0	0	0	0	0	0	0	0	0	0	0	0	0	0	0	No	0	0
female	46	26.5206	0	No	Independent	No	No	No	No	No	No	No	No	No	No	0.83	0	38.6	340	2	173	2	0	0	0	0	0	0	0	0	0	0	0	0	0	0	0	0	0	0	0	0	0	0	No	0	1
male	59	29.3452	0	No	Independent	No	No	No	Yes	No	No	No	No	No	No	1.26		38.9	209	2	166	4	0	0	0	0	0	0	0	0	0	0	0	0	0	0	0	0	0	0	0	0	0	0	No	0	0
male	77	32.8423	0	Yes	Independent	Yes	No	No	Yes	No	No	No	No	No	No					3	198	1	0	0	0	0	0	0	0	0	0	0	0	0	0	0	0	0	0	0	0	0	0	0	No	0	1
male	52	28.7296	0	No	Independent	No	No	No	Yes	No	No	No	No	No	No	0.91	0	34.7	136	3	183	1	0	0	0	0	0	0	0	0	0	0	0	0	0	0	0	0	0	0	0	0	0	0	No	0	0
male	43	37.1288	0	No	Independent	No	No	No	No	No	No	No	No	No	No					3	273	7	1	1	0	0	1	0	0	0	0	0	0	0	0	0	0	0	0	0	0	0	0	0	No	0	0
female	52	33.4397	0	Yes	Independent	No	No	No	Yes	No	No	No	No	No	No	0.59		42.1	265	3	166	2	0	0	1	0	0	0	0	0	0	0	0	0	0	0	0	0	0	0	0	0	0	0	No	1	0
female	61	36.4909	1	No	Independent	No	No	No	Yes	No	No	No	No	No	No	0.61	0	36.6	207	3	213	5	0	0	0	0	0	0	0	0	0	0	0	0	0	0	0	0	0	0	0	0	0	0	No	0	0
female	29	30.5533	0	No	Independent	No	No	No	No	No	No	No	No	No	No	0.81	0			2	292	0	0	0	0	0	0	0	0	0	0	0	0	0	0	0	0	0	0	0	0	0	0	0	No	0	1
male	68	24.2104	0	No	Independent	No	No	No	Yes	No	No	No	No	No	No	0.77	0	37.5	270	3	158	3	0	0	0	0	0	0	0	0	0	0	0	0	0	0	0	0	0	0	0	0	0	0	No	0	0
female	72	35.7108	1	No	Independent	No	No	No	Yes	No	No	No	No	No	No	0.68	0	40.1	329	2	73	0	0	0	0	0	0	0	0	0	0	0	0	0	0	0	0	0	0	0	0	0	0	0	No	0	1
female	58	30.9102	0	No	Independent	No	No	No	Yes	No	No	No	Yes	No	No	0.73	1	35.5	347	3	248	9	0	0	0	0	0	0	0	0	0	0	0	0	0	0	0	0	0	0	0	0	0	0	No	0	0
male	38	32.1191	0	No	Independent	No	No	No	No	No	No	No	No	No	No	0.8		45.7	189	2	395	6	0	0	0	0	0	0	0	0	0	0	0	0	0	0	0	0	0	0	0	0	0	0	No	0	0
male	60	24.1756	1	No	Independent	No	No	No	Yes	No	No	No	Yes	No	No	1.49	0	39.1	95	3	117	1	0	0	0	0	0	0	0	0	0	0	0	0	0	0	0	0	0	0	0	0	0	0	No	0	0
female	62	34.0109	0	No	Independent	No	No	No	No	No	No	No	No	No	No					3	186	12	0	0	0	0	0	0	0	0	0	0	0	0	0	0	0	0	0	0	0	0	0	0	No	0	0
male	49	26.4337	0	Yes	Independent	No	No	No	No	No	No	No	No	No	No	0.55	0	36.8	293	3	313	7	1	1	0	0	0	1	0	0	0	0	0	0	0	0	0	0	0	0	0	0	0	0	No	0	0
male	50	32.1072	1	No	Independent	No	No	No	Yes	No	No	No	No	No	No	1.38	0	43.8	168	3	219	2	0	0	0	0	0	0	0	0	0	0	0	0	0	0	0	0	0	0	0	0	0	0	No	0	0
male	61	27.0241	0	No	Independent	No	No	No	Yes	No	No	No	Yes	No	No	2.3		40.5	187	3	241	6	1	0	0	1	0	0	0	0	0	0	0	0	1	0	0	0	0	0	0	0	0	0	No	0	0
male	31	32.1426	0	No	Independent	No	No	No	No	No	No	No	Yes	No	No	0.95	0	44.6	279	3	125	3	0	0	0	0	0	0	0	0	0	0	0	0	0	0	0	0	0	0	0	0	0	0	No	0	0
male	58	20.0139	0	Yes	Independent	No	No	No	Yes	No	No	No	No	No	No	0.7	0	32.1	244	3	155	1	0	0	0	0	0	0	0	0	0	0	0	0	0	0	0	0	0	0	0	0	0	0	No	0	0
male	63	30.8966	1	No	Independent	No	No	No	Yes	No	No	No	No	No	No	1.21	0	42	276	2	402	5	0	0	0	0	0	0	0	0	0	0	0	0	0	0	0	0	0	0	0	0	0	0	No	0	1
female	76	29.2641	0	No	Independent	No	No	No	No	No	No	No	No	No	No	0.87	0	36.3	227	3	195	2	0	0	0	0	0	0	0	0	0	0	0	0	0	0	0	0	0	0	0	0	0	0	No	0	0
male	50	34.779	0	No	Independent	No	No	No	No	No	No	No	Yes	No	No	1.28		42.3	213	3	218	7	0	0	0	0	0	0	0	0	0	0	0	0	0	0	0	0	0	0	0	0	0	0	No	0	1
female	73	21.5399	0	No	Independent	No	No	No	Yes	No	No	No	No	No	No	0.54	0	26	288	3	180	4	1	0	1	0	0	0	0	0	0	0	0	0	0	0	0	0	0	0	1	0	0	0	No	0	0
male	60	20.8305	0	No	Independent	No	No	No	No	No	No	No	No	No	No	0.85	0	41.7	346	3	304	4	0	0	0	0	0	0	0	0	0	0	0	0	0	0	0	0	0	0	0	0	0	0	No	0	0
male	56	33.1447	0	No	Independent	No	No	No	No	No	No	No	No	No	No				212	3	247	4	0	0	0	0	0	0	0	0	0	0	0	0	0	0	0	0	0	0	0	0	0	0	No	0	0
female	80	23.859	0	No	Independent	No	No	No	Yes	No	No	No	No	No	No	1.15	0	43.4	187	3	166	6	0	0	0	0	0	0	0	0	0	0	0	0	0	0	0	0	0	0	0	0	0	0	No	0	0
female	75	36.6095	0	No	Independent	No	No	No	No	No	No	No	No	No	No					3	131	0	0	0	0	0	0	0	0	0	0	0	0	0	0	0	0	0	0	0	0	0	0	0	No	0	1
female	31	32.224	0	Yes	Independent	No	No	No	No	No	No	No	No	No	No	0.3	0	41.8	303	2	136	4	0	0	0	0	0	0	0	0	0	0	0	0	0	0	0	0	0	0	0	0	0	0	No	0	0
male	75	34.2798	1	No	Independent	No	No	No	No	No	No	No	No	Yes	No	0.94	0	38.3	128	3	349	3	0	0	0	0	0	0	0	0	0	0	0	0	0	0	0	0	0	0	0	0	0	0	No	0	1
male	72	33.4505	0	No	Independent	Yes	No	No	Yes	No	No	No	Yes	No	No	0.7	1	44.5	329	3	237	6	1	0	0	1	0	0	0	0	0	0	0	0	1	0	0	0	0	0	0	0	0	0	No	0	0
female	46	31.7963	0	Yes	Independent	No	No	No	No	No	No	No	No	No	No					2	74	4	0	0	0	0	0	0	0	0	0	0	0	0	0	0	0	0	0	0	0	0	0	0	No	0	0
male	71	33.4989	0	No	Independent	No	No	No	No	No	No	No	No	No	No	0.93		48.2	230	3	141	0	0	0	0	0	0	0	0	0	0	0	0	0	0	0	0	0	0	0	0	0	0	0	No	0	0
male	57	26.6084	0	No	Independent	No	No	No	No	No	No	No	No	No	No					2	152	3	0	0	0	0	0	0	0	0	0	0	0	0	0	0	0	0	0	0	0	0	0	0	No	0	0
female	73	29.9957	1	No	Independent	No	No	No	Yes	No	No	No	No	No	No	0.72	0	40.8	221	3	248	2	0	0	0	0	0	0	0	0	0	0	0	0	0	0	0	0	0	0	0	0	0	0	No	0	1
female	59	36.6384	0	No	Independent	No	No	No	Yes	No	No	No	No	No	No	0.71	0	36.7	189	3	339	4	1	1	1	0	0	1	0	0	0	0	0	0	0	0	0	0	0	0	0	0	0	0	No	1	0
male	56	43.4058	0	No	Independent	No	No	No	Yes	No	No	No	No	No	No	0.8	0	42.8	176	3	504	4	0	0	0	0	0	0	0	0	0	0	0	0	0	0	0	0	0	0	0	0	0	0	No	0	0
female	66	31.6349	0	No	Independent	No	No	No	Yes	No	No	No	No	No	No	0.83		37.6	307	2	232	1	0	0	0	0	0	0	0	0	0	0	0	0	0	0	0	0	0	0	0	0	0	0	No	0	1
male	65	32.3862	1	No	Independent	No	No	No	Yes	No	No	No	No	No	No	1		44.9	243	3	533	6	1	0	0	1	0	0	0	0	1	0	0	0	0	0	0	0	0	0	0	0	0	0	No	0	0
male	60	21.0797	0	No	Independent	No	No	No	No	No	No	No	No	No	No	1.26	0	44.5	155	2	216	3	0	0	0	0	0	0	0	0	0	0	0	0	0	0	0	0	0	0	0	0	0	0	No	0	0
female	55	31.93	0	No	Independent	No	No	No	Yes	No	No	No	No	No	No	0.94	0	40.9	270	2	152	1	0	0	0	0	0	0	0	0	0	0	0	0	0	0	0	0	0	0	0	0	0	0	No	0	0
female	47	45.8857	0	No	Independent	No	No	No	No	No	No	No	No	No	No	0.89		40.5	286	3	230	5	0	0	0	0	0	0	0	0	0	0	0	0	0	0	0	0	0	0	0	0	0	0	No	0	0
female	73	27.4086	1	No	Independent	No	No	No	Yes	No	No	No	No	No	No			35		3	92	0	0	0	0	0	0	0	0	0	0	0	0	0	0	0	0	0	0	0	0	0	0	0	No	0	0
female	66	34.2173	1	No	Independent	No	No	No	Yes	No	No	No	No	No	No	0.74	0	40.4	523	3	290	5	0	0	0	0	0	0	0	0	0	0	0	0	0	0	0	0	0	0	0	0	0	0	No	0	0
male	73	31.3289	0	No	Independent	No	No	Yes	Yes	No	No	No	No	No	No			45.7	229	3	169	1	0	0	0	0	0	0	0	0	0	0	0	0	0	0	0	0	0	0	0	0	0	0	No	0	0
male	67	25.9858	0	No	Independent	No	No	No	Yes	No	No	No	No	No	No	0.74		42	219	2	331	2	0	0	0	0	0	0	0	0	0	0	0	0	0	0	0	0	0	0	0	0	0	0	No	0	1
male	51	39.3822	0	No	Independent	No	No	No	No	No	No	No	No	No	No	0.87	0	48.4	248	2	61	1	0	0	0	0	0	0	0	0	0	0	0	0	0	0	0	0	0	0	0	0	0	0	No	0	0
male	58	40.1684	0	No	Independent	No	No	No	Yes	No	No	No	No	No	No	1.1		40		3	118	0	0	0	0	0	0	0	0	0	0	0	0	0	0	0	0	0	0	0	0	0	0	0	No	0	1
female	33	28.622	0	No	Independent	No	No	No	No	No	No	No	No	No	No	0.58	0	34	307	1	177	2	0	0	0	0	0	0	0	0	0	0	0	0	0	0	0	0	0	0	0	0	0	0	No	0	1
male	54	33.2263	1	No	Independent	No	No	No	Yes	No	No	No	Yes	No	No	1.04		45.2	208	3	282	7	0	0	0	0	0	0	0	0	0	0	0	0	0	0	0	0	0	0	0	0	0	0	No	0	1
female	28	33.7864	0	No	Independent	No	No	No	No	No	No	No	No	No	No	0.7	0	34	352	2	188	0	0	0	0	0	0	0	0	0	0	0	0	0	0	0	0	0	0	0	0	0	0	0	No	0	1
female	66	21.7993	0	No	Independent	No	No	No	Yes	No	No	No	No	No	No	0.89	0	33.9	260	2	104	1	0	0	0	0	0	0	0	0	0	0	0	0	0	0	0	0	0	0	0	0	0	0	No	0	0
female	58	31.6418	1	No	Independent	No	No	No	Yes	No	No	No	No	No	No	0.87	0	37.7	205	3	159	3	0	0	0	0	0	0	0	0	0	0	0	0	0	0	0	0	0	0	0	0	0	0	No	0	0
male	63	29.3752	0	No	Independent	No	No	No	No	No	No	No	No	No	No	0.96		44.1	315	3	264	21	1	1	1	1	0	0	1	0	0	0	0	0	1	0	0	0	0	0	0	0	0	0	No	1	0
female	67	40.3372	0	No	Independent	Yes	No	Yes	No	No	No	No	No	No	No	0.8	0	45	142	3	110	5	0	0	0	0	0	0	0	0	0	0	0	0	0	0	0	0	0	0	0	0	0	0	No	0	0
male	66	30.9102	0	No	Independent	No	No	No	Yes	No	No	No	No	No	No	0.98	0	46.5	195	2	233	4	0	0	0	0	0	0	0	0	0	0	0	0	0	0	0	0	0	0	0	0	0	0	No	0	0
male	58	31.7939	0	No	Independent	No	No	No	No	No	No	No	No	No	No	0.84	0	42.2	238	3	164	2	0	0	0	0	0	0	0	0	0	0	0	0	0	0	0	0	0	0	0	0	0	0	No	0	0
female	64	31.7677	0	No	Independent	No	No	No	No	No	No	No	No	No	No	1.21		39	251	2	407	1	0	0	0	0	0	0	0	0	0	0	0	0	0	0	0	0	0	0	0	0	0	0	No	0	1
male	60	38.6852	0	No	Independent	No	No	No	Yes	No	No	No	No	No	No	0.81				3	245	3	0	0	0	0	0	0	0	0	0	0	0	0	0	0	0	0	0	0	0	0	0	0	No	0	1
male	65	33.1939	0	No	Independent	No	No	No	Yes	No	No	No	No	No	No			50.1	248	2	139	1	0	0	0	0	0	0	0	0	0	0	0	0	0	0	0	0	0	0	0	0	0	0	No	0	0
female	62	38.9578	0	No	Independent	No	No	No	Yes	No	No	No	No	No	No	0.65	0	42.6	299	3	251	4	1	0	0	1	0	0	0	0	0	0	0	0	0	0	1	0	0	0	0	0	0	0	No	0	0
male	66	36.9043	0	No	Independent	No	No	No	Yes	No	No	No	No	No	No	0.78	0	43	229	3	309	1	0	0	0	0	0	0	0	0	0	0	0	0	0	0	0	0	0	0	0	0	0	0	No	0	0
male	70	30.8229	0	No	Independent	No	No	No	Yes	No	No	No	Yes	No	No					3	284	5	0	0	0	0	0	0	0	0	0	0	0	0	0	0	0	0	0	0	0	0	0	0	No	0	0
female	50	49.4221	1	No	Independent	No	No	No	Yes	No	No	No	No	No	No	0.68		40.3	254	3	161	3	0	0	0	0	0	0	0	0	0	0	0	0	0	0	0	0	0	0	0	0	0	0	No	0	0
male	68	30.8542	1	No	Independent	No	No	No	Yes	No	No	No	No	No	No	1.24	0	41.2	194	3	137	5	1	0	0	1	0	0	0	0	0	0	0	0	1	0	0	0	0	0	0	0	0	0	No	0	0
male	77	33.643	0	No	Independent	No	No	No	No	No	No	No	No	No	No	0.9		43.4	191	2	286	3	0	0	0	0	0	0	0	0	0	0	0	0	0	0	0	0	0	0	0	0	0	0	No	0	0
female	63	26.6414	0	No	Independent	No	No	No	Yes	No	No	No	No	No	No	0.67		35.9	364	2	254	2	0	0	0	0	0	0	0	0	0	0	0	0	0	0	0	0	0	0	0	0	0	0	No	0	1
female	43	34.3652	0	No	Independent	No	No	No	No	No	No	No	No	No	No					2	302	1	0	0	0	0	0	0	0	0	0	0	0	0	0	0	0	0	0	0	0	0	0	0	No	0	1
female	45	37.769	0	No	Independent	No	No	No	No	No	No	No	No	No	No	0.6	0	39.8	306	3	128	3	0	0	0	0	0	0	0	0	0	0	0	0	0	0	0	0	0	0	0	0	0	0	No	0	0
female	63	33.6142	0	No	Independent	No	No	No	No	No	No	No	No	No	No	0.9	1	34.6	98	3	175	3	1	1	0	0	1	0	0	0	0	0	0	0	0	0	0	0	0	0	0	0	0	0	No	0	0
male	60	36.1874	0	No	Independent	No	No	No	Yes	No	No	No	No	No	No	0.8	0	45.6	194	3	181	3	0	0	0	0	0	0	0	0	0	0	0	0	0	0	0	0	0	0	0	0	0	0	No	0	0
male	68	24.2183	0	No	Independent	No	No	No	Yes	No	No	No	Yes	No	No	0.99	0	41.9	111	3	307	3	0	0	0	0	0	0	0	0	0	0	0	0	0	0	0	0	0	0	0	0	0	0	No	0	1
female	75	23.859	0	No	Independent	Yes	No	No	Yes	No	No	No	Yes	No	No	0.6	0	41.1	295	3	143	2	0	0	0	0	0	0	0	0	0	0	0	0	0	0	0	0	0	0	0	0	0	0	No	0	0
female	70	34.2798	1	Yes	Independent	No	No	No	Yes	No	No	No	No	No	No	0.81	0	41.5	197	3	266	6	0	0	0	0	0	0	0	0	0	0	0	0	0	0	0	0	0	0	0	0	0	0	No	0	1
female	69	37.0759	0	No	Independent	No	No	No	No	No	No	No	No	No	No			38	216	3	218	0	0	0	0	0	0	0	0	0	0	0	0	0	0	0	0	0	0	0	0	0	0	0	No	0	1
male	73	29.5234	0	No	Independent	No	No	No	Yes	No	No	No	No	No	No	0.96		42.8	244	3	184	2	0	0	0	0	0	0	0	0	0	0	0	0	0	0	0	0	0	0	0	0	0	0	No	0	1
female	43	42.0671	0	No	Independent	No	No	No	No	No	No	No	No	No	No	0.54	0	38.9	388	2	246	2	0	0	0	0	0	0	0	0	0	0	0	0	0	0	0	0	0	0	0	0	0	0	No	0	1
female	66	25.0879	0	No	Independent	No	No	No	Yes	No	No	No	No	No	No	0.75	0	41.1	182	3	203	3	1	1	0	0	1	0	0	0	0	0	0	0	0	0	0	0	0	0	0	0	0	0	No	0	0
male	70	39.458	1	No	Independent	No	No	No	No	No	No	No	No	No	No	0.95	0	44.5	350	3	166	1	0	0	0	0	0	0	0	0	0	0	0	0	0	0	0	0	0	0	0	0	0	0	No	0	0
female	58	39.6453	1	No	Independent	No	No	No	Yes	No	No	No	No	No	No					4	119	1	0	0	0	0	0	0	0	0	0	0	0	0	0	0	0	0	0	0	0	0	0	0	No	0	0
male	59	36.2767	1	Yes	Independent	No	No	No	Yes	No	No	No	No	No	No	1.4	0	44.8	158	3	219	0	0	0	0	0	0	0	0	0	0	0	0	0	0	0	0	0	0	0	0	0	0	0	No	0	1
female	74	29.6299	1	No	Independent	No	No	No	Yes	No	No	No	Yes	No	No	1.02		34.8	209	3	210	2	0	0	0	0	0	0	0	0	0	0	0	0	0	0	0	0	0	0	0	0	0	0	No	0	0
female	79	36.046	0	No	Independent	No	No	No	Yes	No	No	No	No	No	No	0.8	0	37.7	195	2	241	13	0	0	0	0	0	0	0	0	0	0	0	0	0	0	0	0	0	0	0	0	0	0	No	0	0
female	69	26.6605	0	No	Independent	No	No	No	No	No	No	No	No	No	No	0.8	0	43.1	163	3	160	0	0	0	0	0	0	0	0	0	0	0	0	0	0	0	0	0	0	0	0	0	0	0	No	0	1
male	45	30.7159	1	No	Independent	No	No	No	Yes	No	No	No	Yes	No	No	1.23	0	48.9	191	3	352	4	0	0	0	0	0	0	0	0	0	0	0	0	0	0	0	0	0	0	0	0	0	0	No	0	1
female	81	#NULL!	0	No	Independent	No	No	Yes	Yes	No	No	No	No	No	No	0.82	0	37.8	184	3	118	0	0	0	0	0	0	0	0	0	0	0	0	0	0	0	0	0	0	0	0	0	0	0	No	0	1
female	48	34.8629	0	No	Independent	No	No	No	No	No	No	No	No	No	No					2	192	0	0	0	0	0	0	0	0	0	0	0	0	0	0	0	0	0	0	0	0	0	0	0	No	0	1
male	80	25.999	1	No	Independent	No	No	No	Yes	No	No	No	No	No	No	1.02	0	43.5	173	3	186	9	1	0	1	1	0	0	0	0	0	0	0	0	1	0	0	0	0	0	1	0	0	0	No	0	0
female	36	34.1579	0	Yes	Independent	No	No	No	No	No	No	No	No	No	No					2	365	3	0	0	0	0	0	0	0	0	0	0	0	0	0	0	0	0	0	0	0	0	0	0	No	0	0
male	57	25.1046	1	Yes	Independent	Yes	No	No	No	No	No	No	Yes	No	No	0.6	1	39	424	3	263	12	1	0	0	1	0	0	0	0	1	0	1	0	0	0	0	0	0	0	0	0	0	0	No	0	1
female	36	40.512	0	Yes	Independent	No	No	No	No	No	No	No	No	No	No	0.7		42.3	269	2	313	4	0	0	0	0	0	0	0	0	0	0	0	0	0	0	0	0	0	0	0	0	0	0	No	0	1
male	63	26.2575	0	No	Independent	No	No	No	No	No	No	No	No	No	No					3	178	3	0	0	0	0	0	0	0	0	0	0	0	0	0	0	0	0	0	0	0	0	0	0	No	0	0
male	56	36.7538	1	No	Independent	No	No	No	Yes	No	No	No	No	No	No	1.09	0	35.3	199	3	248	7	0	0	0	0	0	0	0	0	0	0	0	0	0	0	0	0	0	0	0	0	0	0	No	0	0
female	53	29.4053	0	No	Independent	No	No	No	No	No	No	No	No	No	No	1.03		38.3	359	2	103	7	0	0	0	0	0	0	0	0	0	0	0	0	0	0	0	0	0	0	0	0	0	0	No	0	0
female	33	34.188	0	No	Independent	No	No	No	No	No	No	No	No	No	No					2	311	1	0	0	0	0	0	0	0	0	0	0	0	0	0	0	0	0	0	0	0	0	0	0	No	0	0
female	45	#NULL!	0	No	Independent	No	No	No	No	No	No	No	No	No	No					2	157	2	0	0	0	0	0	0	0	0	0	0	0	0	0	0	0	0	0	0	0	0	0	0	No	0	0
female	66	29.2641	0	No	Independent	No	No	No	Yes	No	No	No	No	No	No	0.9	0	35.7	178	2	240	4	0	0	0	0	0	0	0	0	0	0	0	0	0	0	0	0	0	0	0	0	0	0	No	0	0
female	54	31.8247	0	No	Independent	No	No	No	No	No	No	No	No	No	No	0.88	0	41.4	242	1	245	2	0	0	0	0	0	0	0	0	0	0	0	0	0	0	0	0	0	0	0	0	0	0	No	0	0
female	76	35.8485	0	No	Independent	No	No	No	Yes	No	No	No	No	No	No	0.85		45	255	3	208	5	0	0	0	0	0	0	0	0	0	0	0	0	0	0	0	0	0	0	0	0	0	0	No	0	0
female	54	37.7893	1	Yes	Independent	No	No	No	Yes	No	No	No	No	No	No			38.1	432	3	203	5	1	0	0	1	0	0	0	0	0	0	0	0	1	0	0	0	0	0	0	0	0	0	No	0	0
female	49	37.9408	0	No	Independent	No	No	No	Yes	No	No	No	No	No	No	0.75	0	40.8	143	2	176	5	1	1	0	0	1	0	0	0	0	0	0	0	0	0	0	0	0	0	0	0	0	0	No	0	0
female	64	23.5157	0	No	Independent	No	No	No	No	No	No	No	No	No	No	0.52		39.2	259	2	219	3	0	0	0	0	0	0	0	0	0	0	0	0	0	0	0	0	0	0	0	0	0	0	No	0	1
male	28	48.9236	0	No	Independent	No	No	No	No	No	No	No	No	No	No			39.5	276	3	194	1	0	0	0	0	0	0	0	0	0	0	0	0	0	0	0	0	0	0	0	0	0	0	No	0	1
male	59	27.6041	1	No	Independent	No	No	No	Yes	No	No	No	Yes	No	No	1.16	0	41.7	151	3	303	6	1	0	0	1	0	0	0	0	1	0	0	0	1	0	0	0	0	0	0	0	0	0	No	0	0
male	47	45.6143	0	No	Independent	No	No	No	Yes	No	No	No	No	No	No	0.89		49	294	3	267	8	1	1	0	0	0	1	0	0	0	0	0	0	0	0	0	0	0	0	0	0	0	0	No	0	0
female	54	20.468	1	No	Independent	No	No	No	No	No	No	No	No	No	No	0.8	0	32.8	205	3	98	0	0	0	0	0	0	0	0	0	0	0	0	0	0	0	0	0	0	0	0	0	0	0	No	0	1
female	36	25.6853	0	No	Independent	No	No	No	No	No	No	No	No	No	No	0.7	0	39.9	229	1	114	0	0	0	0	0	0	0	0	0	0	0	0	0	0	0	0	0	0	0	0	0	0	0	No	0	1
female	41	33.1464	0	No	Independent	No	No	No	No	No	No	No	No	No	No	0.73	0	38.8	303	2	283	9	0	0	0	0	0	0	0	0	0	0	0	0	0	0	0	0	0	0	0	0	0	0	No	0	0
female	57	24.1195	0	No	Independent	No	No	No	Yes	No	No	No	No	No	No			38.7	138	3	279	3	0	0	0	0	0	0	0	0	0	0	0	0	0	0	0	0	0	0	0	0	0	0	No	0	0
female	55	40.6805	0	Yes	Independent	No	No	No	No	No	No	No	No	No	No	0.78	0	43.3	244	3	239	1	0	0	0	0	0	0	0	0	0	0	0	0	0	0	0	0	0	0	0	0	0	0	No	0	1
female	58	44.723	0	No	Independent	No	No	No	No	No	No	No	No	No	No	0.5	0	44.7	339	3	167	0	1	0	1	1	0	0	0	0	0	0	0	0	0	0	0	0	0	0	0	0	1	0	No	1	1
male	55	44.4965	1	No	Independent	No	No	No	Yes	No	No	No	No	No	No					3	313	3	0	0	0	0	0	0	0	0	0	0	0	0	0	0	0	0	0	0	0	0	0	0	No	0	1
female	70	37.497	0	No	Independent	No	No	No	No	No	No	No	No	No	No	0.72	0	41.4	264	2	254	5	0	0	0	0	0	0	0	0	0	0	0	0	0	0	0	0	0	0	0	0	0	0	No	0	0
male	45	33.5751	0	No	Independent	No	No	No	Yes	No	No	No	No	No	No	0.87	0	44.8	285	2	331	5	0	0	0	0	0	0	0	0	0	0	0	0	0	0	0	0	0	0	0	0	0	0	No	0	0
female	62	38.1671	0	Yes	Independent	No	No	No	No	No	No	No	No	No	No	0.89		42.7	223	2	117	0	0	0	0	0	0	0	0	0	0	0	0	0	0	0	0	0	0	0	0	0	0	0	No	0	1
male	47	29.837	0	No	Independent	No	No	No	No	No	No	No	No	No	No	1.13		44.6	269	2	139	0	0	0	0	0	0	0	0	0	0	0	0	0	0	0	0	0	0	0	0	0	0	0	No	0	1
female	72	31.8852	0	No	Independent	No	No	No	Yes	No	No	No	No	No	No	0.48	0	40	261	2	218	3	0	0	0	0	0	0	0	0	0	0	0	0	0	0	0	0	0	0	0	0	0	0	No	0	1
male	78	29.7011	0	No	Independent	No	No	No	Yes	No	No	No	No	No	No	1.88	0	44.2	225	3	359	7	0	0	0	0	0	0	0	0	0	0	0	0	0	0	0	0	0	0	0	0	0	0	No	0	0
male	57	41.496	0	No	Independent	No	No	No	Yes	No	No	No	No	No	No	3.75	0	40.9	189	3	234	11	1	0	0	1	0	0	0	0	0	0	0	0	1	0	0	0	0	0	0	0	0	0	No	0	0
male	55	35.6699	0	No	Independent	No	No	No	Yes	No	No	No	No	No	No	0.81	0	45.5	360	3	159	7	1	1	0	0	0	1	0	0	0	0	0	0	0	0	0	0	0	0	0	0	0	0	No	0	0
male	40	28.7596	0	No	Independent	No	No	No	No	No	No	No	No	No	No	1.39	0	44.4	301	2	#NULL!	0	0	0	0	0	0	0	0	0	0	0	0	0	0	0	0	0	0	0	0	0	0	0	No	0	1
female	77	34.934	1	No	Independent	No	No	Yes	No	No	No	No	No	No	No	0.81	0	33.6	305	3	113	4	0	0	0	0	0	0	0	0	0	0	0	0	0	0	0	0	0	0	0	0	0	0	No	0	0
male	54	26.4465	0	No	Independent	No	No	No	Yes	No	No	No	No	No	No	1.03	0	40.6	258	2	#NULL!	0	0	0	0	0	0	0	0	0	0	0	0	0	0	0	0	0	0	0	0	0	0	0	No	0	1
female	73	34.7661	0	No	Independent	No	No	No	Yes	No	No	No	No	No	No	0.82	0	37.3	265	3	85	0	0	0	0	0	0	0	0	0	0	0	0	0	0	0	0	0	0	0	0	0	0	0	No	0	0
male	56	31.8852	0	Yes	Independent	No	No	No	Yes	No	No	No	No	No	No	1.17		44.4	316	2	73	0	0	0	0	0	0	0	0	0	0	0	0	0	0	0	0	0	0	0	0	0	0	0	No	0	0
female	24	32.224	0	No	Independent	No	No	No	No	No	No	No	No	No	No	0.72		45	220	2	196	3	0	0	0	0	0	0	0	0	0	0	0	0	0	0	0	0	0	0	0	0	0	0	No	0	0
female	63	28.2892	0	No	Independent	No	No	No	No	No	No	No	No	No	No					2	120	1	0	0	0	0	0	0	0	0	0	0	0	0	0	0	0	0	0	0	0	0	0	0	No	0	0
female	53	29.9532	0	No	Independent	No	No	No	Yes	No	No	No	No	No	No					2	244	1	0	0	0	0	0	0	0	0	0	0	0	0	0	0	0	0	0	0	0	0	0	0	No	0	1
female	68	38.2262	0	No	Independent	No	No	No	Yes	No	No	No	No	No	No					3	130	4	0	0	0	0	0	0	0	0	0	0	0	0	0	0	0	0	0	0	0	0	0	0	No	0	0
male	37	33.6123	0	No	Independent	No	No	No	Yes	No	No	No	No	No	No					2	137	0	0	0	0	0	0	0	0	0	0	0	0	0	0	0	0	0	0	0	0	0	0	0	No	0	1
male	66	36.5883	0	No	Independent	No	No	No	No	No	No	No	No	No	No	1	0	44.3	287	3	181	0	0	0	0	0	0	0	0	0	0	0	0	0	0	0	0	0	0	0	0	0	0	0	No	0	1
male	50	33.0012	1	Yes	Independent	No	No	No	Yes	No	No	No	No	Yes	No	0.94	0	47.4	259	3	#NULL!	0	0	0	0	0	0	0	0	0	0	0	0	0	0	0	0	0	0	0	0	0	0	0	No	0	1
female	52	28.9748	0	No	Independent	No	No	No	No	No	No	No	No	No	No	0.9	0	37	261	2	125	0	0	0	0	0	0	0	0	0	0	0	0	0	0	0	0	0	0	0	0	0	0	0	No	0	1
male	43	40.4447	1	No	Independent	No	No	No	Yes	No	No	No	No	No	No					3	290	3	0	0	0	0	0	0	0	0	0	0	0	0	0	0	0	0	0	0	0	0	0	0	No	0	0
female	69	33.4795	1	No	Independent	No	No	No	Yes	No	No	No	No	No	No	0.73		38.6	186	2	349	2	0	0	0	0	0	0	0	0	0	0	0	0	0	0	0	0	0	0	0	0	0	0	No	0	1
male	83	29.7579	0	No	Independent	No	No	No	Yes	No	No	No	No	No	No	1.57	0	45.2	280	3	124	1	0	0	0	0	0	0	0	0	0	0	0	0	0	0	0	0	0	0	0	0	0	0	No	0	1
male	46	34.8551	0	No	Independent	No	No	No	Yes	No	No	No	No	No	No	0.89				3	238	0	0	0	0	0	0	0	0	0	0	0	0	0	0	0	0	0	0	0	0	0	0	0	No	0	1
male	38	38.2605	0	Yes	Independent	No	No	No	Yes	No	No	No	No	No	No	0.47	1	42.8	212	2	420	1	0	0	0	0	0	0	0	0	0	0	0	0	0	0	0	0	0	0	0	0	0	0	No	0	1
male	56	28.0351	0	No	Independent	No	No	No	No	No	No	No	No	No	No	1.21	0	45.3	301	2	248	1	0	0	0	0	0	0	0	0	0	0	0	0	0	0	0	0	0	0	0	0	0	0	No	0	1
male	45	39.8365	0	Yes	Independent	Yes	No	No	Yes	No	No	No	No	No	No	1.05		50.6	303	3	182	8	0	0	0	0	0	0	0	0	0	0	0	0	0	0	0	0	0	0	0	0	0	0	No	0	0
female	82	29.6646	1	No	Independent	No	No	No	Yes	No	No	No	No	No	No	0.62	0	44	245	2	92	0	0	0	0	0	0	0	0	0	0	0	0	0	0	0	0	0	0	0	0	0	0	0	No	0	1
male	65	27.6235	0	No	Independent	No	No	No	Yes	No	No	No	No	No	No	0.9		47.2	269	2	124	0	0	0	0	0	0	0	0	0	0	0	0	0	0	0	0	0	0	0	0	0	0	0	No	0	1
female	37	22.3142	0	No	Independent	No	No	No	No	No	No	No	No	No	No	0.66	0	37	159	2	148	0	0	0	0	0	0	0	0	0	0	0	0	0	0	0	0	0	0	0	0	0	0	0	No	0	0
female	36	23.4034	0	No	Independent	No	No	No	No	No	No	No	No	No	No					2	#NULL!	0	0	0	0	0	0	0	0	0	0	0	0	0	0	0	0	0	0	0	0	0	0	0	No	0	0
female	46	42.4338	0	No	Independent	No	No	No	No	No	No	No	No	No	No			40.6	237	3	364	4	1	1	1	0	0	1	0	0	0	0	0	0	0	0	0	0	0	0	0	0	0	0	No	1	0
female	67	34.3853	0	No	Independent	No	No	No	No	No	No	No	No	No	No	0.75		35.8	234	3	175	1	0	0	0	0	0	0	0	0	0	0	0	0	0	0	0	0	0	0	0	0	0	0	No	0	1
male	42	#NULL!	0	No	Independent	No	No	No	No	No	No	No	No	No	No					2	122	0	0	0	0	0	0	0	0	0	0	0	0	0	0	0	0	0	0	0	0	0	0	0	No	0	1
female	49	21.162	0	No	Independent	No	No	No	No	No	No	No	No	No	No	0.8	0	35.7	244	2	224	3	0	0	0	0	0	0	0	0	0	0	0	0	0	0	0	0	0	0	0	0	0	0	No	0	0
female	78	27.6339	1	No	Independent	No	No	No	Yes	No	No	No	No	Yes	No	1.08	0	37.5	290	3	259	1	0	0	0	0	0	0	0	0	0	0	0	0	0	0	0	0	0	0	0	0	0	0	No	0	1
male	58	30.275	1	No	Independent	No	No	No	Yes	No	No	No	No	Yes	No	0.98		48.1	183	3	124	0	0	0	1	0	0	0	0	0	0	0	0	0	0	0	0	0	0	0	0	0	0	0	No	1	0
male	64	29.7867	0	No	Independent	No	No	No	No	No	No	No	No	No	No	1.06				3	176	1	0	0	0	0	0	0	0	0	0	0	0	0	0	0	0	0	0	0	0	0	0	0	No	0	1
female	58	19.3874	0	Yes	Independent	No	No	No	No	No	No	No	No	No	No	0.8	0	42.9	246	3	271	7	1	0	0	1	0	0	0	0	1	0	0	0	0	0	1	0	0	0	0	0	0	0	No	0	0
male	64	23.6276	0	No	Independent	No	No	No	No	No	No	No	No	No	No	0.97	0	47	237	2	140	1	0	0	0	0	0	0	0	0	0	0	0	0	0	0	0	0	0	0	0	0	0	0	No	0	0
female	65	32.3157	0	Yes	Independent	No	No	No	Yes	No	No	Yes	No	No	No	0.73				2	310	1	0	0	0	0	0	0	0	0	0	0	0	0	0	0	0	0	0	0	0	0	0	0	No	0	1
female	48	27.4351	0	No	Independent	No	No	No	Yes	No	No	No	No	No	No	0.92	0	40.9	224	2	74	0	0	0	0	0	0	0	0	0	0	0	0	0	0	0	0	0	0	0	0	0	0	0	No	0	0
female	52	32.4166	0	No	Independent	No	No	No	No	No	No	No	Yes	No	No	1.2	1	40.7	204	3	246	5	0	0	0	0	0	0	0	0	0	0	0	0	0	0	0	0	0	0	0	0	0	0	No	0	0
female	59	33.0656	0	No	Independent	Yes	No	No	No	No	No	No	Yes	No	No			36.7	374	2	197	5	0	0	0	0	0	0	0	0	0	0	0	0	0	0	0	0	0	0	0	0	0	0	No	0	1
female	59	40.0948	0	No	Independent	No	No	No	No	No	No	No	No	No	No	0.7	0	42.7	435	2	201	1	0	0	0	0	0	0	0	0	0	0	0	0	0	0	0	0	0	0	0	0	0	0	No	0	0
female	39	51.5478	0	Yes	Independent	No	No	No	No	No	No	No	No	No	No					3	332	4	0	0	0	0	0	0	0	0	0	0	0	0	0	0	0	0	0	0	0	0	0	0	No	0	1
male	66	19.4621	1	No	Independent	No	No	No	Yes	No	No	No	Yes	No	No	1.06	0	34.2	234	3	252	4	0	0	0	0	0	0	0	0	0	0	0	0	0	0	0	0	0	0	0	0	0	0	No	0	0
male	38	34.2473	0	No	Independent	No	No	No	No	No	No	No	No	No	No	0.75	0	38.5	213	2	369	8	1	1	0	0	0	0	1	0	0	0	0	0	0	0	0	0	0	0	0	0	0	0	No	0	0
female	70	#NULL!	1	No	Independent	No	No	No	Yes	No	No	No	No	No	No	0.83	0	34.1	337	3	90	6	0	0	0	0	0	0	0	0	0	0	0	0	0	0	0	0	0	0	0	0	0	0	No	0	0
male	78	25.827	0	No	Independent	No	No	No	Yes	No	No	No	No	No	No	1	0	35.5	274	3	219	4	0	0	0	0	0	0	0	0	0	0	0	0	0	0	0	0	0	0	0	0	0	0	No	0	0
female	68	35.1535	0	No	Independent	No	No	No	No	No	No	No	No	No	No	0.73		36.4	238	2	137	2	0	0	0	0	0	0	0	0	0	0	0	0	0	0	0	0	0	0	0	0	0	0	No	0	0
male	45	29.5366	0	No	Unknown	No	No	No	Yes	No	No	No	No	No	No					3	344	1	0	0	0	0	0	0	0	0	0	0	0	0	0	0	0	0	0	0	0	0	0	0	No	0	1
male	60	33.5168	0	No	Independent	No	No	No	Yes	No	No	No	No	No	No	1.1		45.4	282	2	145	2	0	0	0	0	0	0	0	0	0	0	0	0	0	0	0	0	0	0	0	0	0	0	No	0	0
male	71	27.0241	0	No	Independent	No	No	No	Yes	No	No	No	No	No	No	1		41.8	198	3	148	0	0	0	0	0	0	0	0	0	0	0	0	0	0	0	0	0	0	0	0	0	0	0	No	0	1
female	64	22.3197	0	No	Independent	No	No	No	Yes	No	No	No	Yes	No	No	1.02	0	37.6	250	3	258	5	0	0	0	0	0	0	0	0	0	0	0	0	0	0	0	0	0	0	0	0	0	0	No	0	0
female	34	48.258	0	No	Independent	No	No	No	Yes	No	No	No	No	No	No					3	205	1	0	0	0	0	0	0	0	0	0	0	0	0	0	0	0	0	0	0	0	0	0	0	No	0	1
female	65	21.1172	1	No	Independent	No	No	No	Yes	No	No	No	No	No	No					3	113	9	0	0	0	0	0	0	0	0	0	0	0	0	0	0	0	0	0	0	0	0	0	0	No	0	0
female	31	35.5311	0	No	Independent	No	No	No	No	No	No	No	No	No	No					1	205	2	0	0	0	0	0	0	0	0	0	0	0	0	0	0	0	0	0	0	0	0	0	0	No	0	0
female	68	36.7591	0	No	Independent	No	No	No	Yes	No	No	No	No	No	No	0.76		38.1	312	3	286	4	0	0	0	0	0	0	0	0	0	0	0	0	0	0	0	0	0	0	0	0	0	0	No	0	0
female	41	34.3787	1	Yes	Independent	No	No	No	No	No	No	No	No	No	No	0.83	1	36.6	213	3	148	15	0	0	0	0	0	0	0	0	0	0	0	0	0	0	0	0	0	0	0	0	0	0	No	0	1
female	46	56.4721	1	No	Independent	No	No	No	Yes	No	No	No	No	No	No	0.73	0	35.9	267	3	152	7	0	0	0	0	0	0	0	0	0	0	0	0	0	0	0	0	0	0	0	0	0	0	No	0	0
female	66	36.2143	1	No	Independent	No	No	No	No	No	No	No	No	No	No	0.63	0	29.5	332	3	251	14	1	0	1	1	0	0	0	0	0	0	1	0	0	0	0	0	0	0	1	0	0	0	No	0	0
male	42	47.0014	0	Yes	Independent	No	No	No	Yes	No	No	No	No	No	No	0.7		41.7	349	3	207	4	1	1	1	0	1	0	0	0	0	0	0	0	0	0	0	0	0	0	0	0	0	0	No	1	0
female	58	40.2705	1	No	Independent	No	No	No	Yes	No	No	No	No	No	No					3	255	4	0	0	0	0	0	0	0	0	0	0	0	0	0	0	0	0	0	0	0	0	0	0	No	0	0
female	56	28.3219	0	Yes	Independent	No	No	No	Yes	No	No	No	No	No	No	0.73	0	42.9	259	3	149	6	0	0	0	0	0	0	0	0	0	0	0	0	0	0	0	0	0	0	0	0	0	0	No	0	0
female	47	39.6894	0	No	Independent	No	No	No	No	No	No	No	No	No	No	0.6				3	506	5	0	0	0	0	0	0	0	0	0	0	0	0	0	0	0	0	0	0	0	0	0	0	No	0	0
female	75	46.1029	0	No	Independent	No	No	No	Yes	No	No	No	No	No	No	1.11	0	44.6	309	3	139	9	0	0	0	0	0	0	0	0	0	0	0	0	0	0	0	0	0	0	0	0	0	0	No	0	0
female	82	28.6327	1	No	Independent	No	No	No	Yes	No	No	No	Yes	No	No	0.58	0	39.1	351	3	262	9	0	0	0	0	0	0	0	0	0	0	0	0	0	0	0	0	0	0	0	0	0	0	No	0	0
female	71	33.1252	1	No	Independent	No	No	No	No	No	No	No	No	No	No	1	0	40.3	310	3	91	3	0	0	0	0	0	0	0	0	0	0	0	0	0	0	0	0	0	0	0	0	0	0	No	0	0
female	78	27.811	0	No	Independent	No	No	No	Yes	No	No	No	No	No	No	0.9	0	39.7	234	3	138	5	0	0	0	0	0	0	0	0	0	0	0	0	0	0	0	0	0	0	0	0	0	0	No	0	0
female	59	27.4636	0	No	Independent	No	No	No	No	No	No	No	No	No	No	1.04	0	39	209	3	215	5	0	0	0	0	0	0	0	0	0	0	0	0	0	0	0	0	0	0	0	0	0	0	No	0	1
female	37	35.7775	0	No	Independent	No	No	No	No	No	No	No	No	No	No					2	191	6	1	1	0	1	0	0	0	1	0	0	1	0	0	0	0	0	0	0	0	0	0	0	No	0	0
male	57	38.0851	0	No	Independent	No	No	No	Yes	No	No	No	Yes	No	No	1.08	0	35	125	3	208	4	0	0	0	0	0	0	0	0	0	0	0	0	0	0	0	0	0	0	0	0	0	0	No	0	0
male	70	31.5664	0	No	Independent	No	No	No	No	No	No	No	No	No	No	0.68		42.6	174	3	180	1	0	0	0	0	0	0	0	0	0	0	0	0	0	0	0	0	0	0	0	0	0	0	No	0	1
male	61	36.6182	0	Yes	Independent	No	No	No	Yes	No	No	No	No	No	No					2	210	6	1	1	0	0	0	0	1	0	0	0	0	0	0	0	0	0	0	0	0	0	0	0	No	0	0
female	68	31.5309	0	Yes	Independent	Yes	No	No	No	No	No	No	No	No	No	0.9	0	50.2	240	3	145	3	0	0	0	0	0	0	0	0	0	0	0	0	0	0	0	0	0	0	0	0	0	0	No	0	0
female	73	32.1209	0	No	Independent	No	No	No	Yes	No	No	No	No	No	No	1	0	40.7	310	3	391	3	0	0	0	0	0	0	0	0	0	0	0	0	0	0	0	0	0	0	0	0	0	0	No	0	0
female	69	38.44	1	No	Independent	No	No	No	Yes	No	No	No	No	No	No	1	0	39.3	326	2	324	3	0	0	0	0	0	0	0	0	0	0	0	0	0	0	0	0	0	0	0	0	0	0	No	0	1
male	82	25.695	0	No	Independent	No	No	No	No	No	No	No	No	No	No	1.5	0	38.1	314	2	256	4	1	0	0	1	0	0	0	0	1	0	0	0	0	0	0	0	0	0	0	0	0	0	No	0	0
female	56	29.447	0	No	Independent	No	No	No	No	No	No	No	No	No	No	0.67	0	34.2	177	2	244	2	0	0	0	0	0	0	0	0	0	0	0	0	0	0	0	0	0	0	0	0	0	0	No	0	0
female	71	26.47	0	No	Independent	No	No	No	Yes	No	No	No	No	No	No	0.77	0	44.8	267	3	518	8	1	0	1	0	0	0	0	0	0	0	0	0	0	0	0	0	0	0	1	0	0	0	No	0	0
male	48	28.3531	0	No	Independent	No	No	No	No	No	No	No	No	No	No	0.94		44.5	258	2	206	6	0	0	0	0	0	0	0	0	0	0	0	0	0	0	0	0	0	0	0	0	0	0	No	0	0
male	63	27.1184	0	No	Independent	No	No	No	Yes	No	No	No	No	No	No	1.06	0	42.3	233	3	186	4	1	1	0	0	1	0	0	0	0	0	0	0	0	0	0	0	0	0	0	0	0	0	No	0	0
female	49	41.1526	0	No	Independent	No	No	No	No	No	No	No	No	No	No	0.76		40.2	199	3	266	1	0	0	0	0	0	0	0	0	0	0	0	0	0	0	0	0	0	0	0	0	0	0	No	0	1
female	53	46.8295	0	Yes	Independent	Yes	No	No	Yes	No	No	No	No	No	No	0.98	0	39.9	344	2	109	4	1	0	0	1	0	0	0	0	0	0	0	0	1	0	0	0	0	0	0	0	0	0	No	0	0
male	58	24.937	0	No	Independent	No	No	No	Yes	No	No	No	No	Yes	No	1.5	0	36.7	153	3	178	3	0	0	0	0	0	0	0	0	0	0	0	0	0	0	0	0	0	0	0	0	0	0	No	0	0
male	75	25.1043	0	No	Independent	No	No	No	Yes	No	No	No	No	No	No	0.82	0	43.5	190	2	241	7	0	0	0	0	0	0	0	0	0	0	0	0	0	0	0	0	0	0	0	0	0	0	No	0	0
female	61	30.3844	0	No	Independent	No	No	No	Yes	No	No	No	No	No	No	0.75		37.7	320	2	516	5	1	1	1	0	1	0	0	0	0	0	0	0	0	0	0	0	0	0	0	0	0	0	No	1	0
female	52	47.8897	0	No	Independent	No	No	No	No	No	No	No	No	No	No	0.55	0	37	326	3	189	9	0	0	0	0	0	0	0	0	0	0	0	0	0	0	0	0	0	0	0	0	0	0	No	0	0
female	63	35.6656	0	No	Independent	No	No	No	Yes	No	No	No	No	Yes	No	0.73	0	35	232	3	209	6	0	0	0	0	0	0	0	0	0	0	0	0	0	0	0	0	0	0	0	0	0	0	No	0	0
female	63	51.3706	0	No	Independent	No	No	No	No	No	No	No	No	No	No	0.84		41	256	3	254	4	0	0	0	0	0	0	0	0	0	0	0	0	0	0	0	0	0	0	0	0	0	0	No	0	0
female	70	42.1841	0	No	Independent	No	No	No	Yes	No	No	No	No	No	No	1.86	0	30	403	3	168	14	1	0	0	1	0	0	0	0	0	0	0	0	1	0	0	0	0	0	0	0	0	0	No	0	0
male	68	38.7405	0	No	Independent	No	No	No	Yes	No	No	No	No	No	No	0.83	0	42	319	3	184	3	1	1	0	0	1	0	0	0	0	0	0	0	0	0	0	0	0	0	0	0	0	0	No	0	0
female	62	26.6255	0	Yes	Independent	No	No	No	No	No	No	No	No	No	No	1	0	43	408	3	250	9	1	1	0	0	1	0	0	0	0	0	0	0	0	0	0	0	0	0	0	0	0	0	No	0	0
female	59	31.5078	0	No	Independent	No	No	Yes	No	No	No	No	No	No	No	0.85		40	347	3	165	4	0	0	0	0	0	0	0	0	0	0	0	0	0	0	0	0	0	0	0	0	0	0	No	0	0
female	71	21.7651	0	No	Independent	No	No	No	Yes	No	No	No	Yes	No	No	0.72	0	36	333	2	152	6	0	0	0	0	0	0	0	0	0	0	0	0	0	0	0	0	0	0	0	0	0	0	No	0	0
male	59	33.7331	0	No	Independent	No	No	No	No	No	No	No	No	No	No	0.87	0	43	250	3	125	2	0	0	0	0	0	0	0	0	0	0	0	0	0	0	0	0	0	0	0	0	0	0	No	0	0
male	73	34.5838	0	No	Independent	No	No	No	Yes	No	No	No	No	No	No	0.85		33.6	179	3	357	6	0	0	1	0	0	0	0	0	0	0	0	0	0	0	0	0	0	0	0	0	0	0	No	1	0
male	59	24.3276	0	No	Independent	No	No	No	No	No	No	No	No	No	No	0.94	0	46.3	306	3	293	4	1	1	1	0	0	0	1	1	0	0	0	0	0	0	0	0	0	0	0	0	0	0	No	1	0
male	54	29.7011	0	No	Independent	No	No	No	No	No	No	No	No	No	No					2	315	4	0	0	0	0	0	0	0	0	0	0	0	0	0	0	0	0	0	0	0	0	0	0	No	0	0
female	31	31.4589	0	No	Independent	No	No	No	Yes	No	No	No	No	No	No					2	80	0	0	0	0	0	0	0	0	0	0	0	0	0	0	0	0	0	0	0	0	0	0	0	No	0	0
female	72	37.4106	0	No	Independent	No	No	No	Yes	No	No	No	No	No	No					2	238	3	0	0	0	0	0	0	0	0	0	0	0	0	0	0	0	0	0	0	0	0	0	0	No	0	0
male	56	27.3101	1	No	Independent	No	No	No	Yes	No	No	No	Yes	No	No	0.9	0	43	229	3	#NULL!	3	0	0	1	0	0	0	0	0	0	0	0	0	0	0	0	0	0	0	0	0	0	0	No	1	0
female	44	38.9229	0	No	Independent	No	No	No	No	No	No	No	No	No	No					3	115	0	0	0	0	0	0	0	0	0	0	0	0	0	0	0	0	0	0	0	0	0	0	0	No	0	1
female	67	21.9657	0	No	Independent	No	No	Yes	Yes	No	No	Yes	No	No	No	0.8	0	36.8	270	4	188	4	0	0	0	0	0	0	0	0	0	0	0	0	0	0	0	0	0	0	0	0	0	0	No	0	0
female	58	36.7836	0	No	Independent	Yes	No	No	Yes	No	No	No	No	No	No			40	223	3	219	4	0	0	0	0	0	0	0	0	0	0	0	0	0	0	0	0	0	0	0	0	0	0	No	0	0
female	72	33.1252	0	No	Independent	No	No	No	No	No	No	No	No	No	No					2	245	4	0	0	0	0	0	0	0	0	0	0	0	0	0	0	0	0	0	0	0	0	0	0	No	0	0
female	65	22.9191	0	Yes	Independent	No	No	No	Yes	No	No	Yes	No	No	No	0.99		41.68	274	2	78	2	0	0	0	0	0	0	0	0	0	0	0	0	0	0	0	0	0	0	0	0	0	0	No	0	0
female	49	29.4898	0	No	Independent	No	No	No	No	No	No	No	No	No	No	0.89		43	358	2	225	3	0	0	0	0	0	0	0	0	0	0	0	0	0	0	0	0	0	0	0	0	0	0	No	0	0
female	71	26.7035	1	No	Independent	No	No	No	No	No	No	No	No	No	No	1.07		33	252	3	281	6	0	0	0	0	0	0	0	0	0	0	0	0	0	0	0	0	0	0	0	0	0	0	No	0	0
female	78	24.0307	0	No	Independent	No	No	No	No	No	No	No	No	No	No	0.81	0	48	277	2	206	5	0	0	0	0	0	0	0	0	0	0	0	0	0	0	0	0	0	0	0	0	0	0	No	0	0
female	59	37.971	0	No	Independent	No	No	No	No	No	No	No	No	No	No	0.71	0	42.8	267	2	228	5	1	1	0	0	1	0	0	0	0	0	0	0	0	0	0	0	0	0	0	0	0	0	No	0	0
female	59	30.1138	1	No	Independent	No	No	No	No	No	No	No	No	No	No	0.82	0	41.1	356	3	198	4	1	1	0	1	0	1	0	0	0	0	0	0	0	0	0	0	0	0	0	0	1	0	No	0	0
female	70	32.7647	0	No	Independent	No	No	No	Yes	No	No	No	No	No	No					2	213	2	0	0	0	0	0	0	0	0	0	0	0	0	0	0	0	0	0	0	0	0	0	0	No	0	1
female	53	35.7027	0	No	Independent	No	No	No	Yes	No	No	No	No	No	No	0.72	1	36.4	292	3	376	3	0	0	0	0	0	0	0	0	0	0	0	0	0	0	0	0	0	0	0	0	0	0	No	0	0
female	79	22.6544	0	No	Independent	No	No	No	Yes	No	No	No	No	No	No	0.65	0	33.1	257	3	147	4	0	0	0	0	0	0	0	0	0	0	0	0	0	0	0	0	0	0	0	0	0	0	No	0	0
male	67	28.173	1	No	Independent	No	No	No	No	No	No	No	Yes	No	No					3	177	4	0	0	0	0	0	0	0	0	0	0	0	0	0	0	0	0	0	0	0	0	0	0	No	0	0
male	50	28.1288	0	No	Independent	No	No	No	No	No	No	No	No	No	No	1.01	0	46	263	2	70	1	0	0	0	0	0	0	0	0	0	0	0	0	0	0	0	0	0	0	0	0	0	0	No	0	0
female	65	29.4898	0	No	Independent	No	No	No	Yes	No	No	No	No	No	No			45	260	2	172	5	1	0	1	0	0	0	0	0	0	0	0	0	0	0	0	0	0	0	1	0	0	0	No	0	0
male	60	38.3949	1	No	Independent	No	No	No	Yes	No	No	No	No	No	No	1.01		37.9	224	2	440	6	0	0	0	0	0	0	0	0	0	0	0	0	0	0	0	0	0	0	0	0	0	0	No	0	1
female	55	29.447	0	No	Independent	No	No	No	No	No	No	No	No	No	No	0.8	0	42.3	287	2	163	2	0	0	0	0	0	0	0	0	0	0	0	0	0	0	0	0	0	0	0	0	0	0	No	0	0
male	40	35.2751	1	No	Independent	No	No	No	No	No	No	No	No	No	No	1.02		48	248	2	198	1	0	0	0	0	0	0	0	0	0	0	0	0	0	0	0	0	0	0	0	0	0	0	No	0	1
female	69	43.4173	1	No	Independent	No	No	No	Yes	No	No	No	No	No	No	1.06	0	39.4	205	3	124	4	0	0	0	0	0	0	0	0	0	0	0	0	0	0	0	0	0	0	0	0	0	0	No	0	0
male	43	32.5874	0	No	Independent	No	No	No	No	No	No	No	Yes	No	No	0.87	0	45.5	215	3	390	9	0	0	0	0	0	0	0	0	0	0	0	0	0	0	0	0	0	0	0	0	0	0	No	0	0
male	72	28.7961	0	No	Independent	No	No	No	Yes	No	No	No	Yes	No	No	0.91		35.9	175	2	265	1	0	0	0	0	0	0	0	0	0	0	0	0	0	0	0	0	0	0	0	0	0	0	No	0	1
female	43	38.7366	0	No	Independent	No	No	No	Yes	No	No	No	No	No	No	0.75		40.3	333	3	312	4	0	0	0	0	0	0	0	0	0	0	0	0	0	0	0	0	0	0	0	0	0	0	No	0	0
female	55	42.6158	0	No	Independent	Yes	No	No	Yes	No	No	No	No	No	No	0.66	0	44	201	3	281	5	0	0	0	0	0	0	0	0	0	0	0	0	0	0	0	0	0	0	0	0	0	0	No	0	0
female	50	34.177	1	No	Independent	No	No	No	Yes	No	No	No	No	No	No	0.53	0	36.2	299	3	342	6	0	0	0	0	0	0	0	0	0	0	0	0	0	0	0	0	0	0	0	0	0	0	No	0	0
female	63	32.7822	0	No	Independent	No	No	No	No	No	No	No	No	No	No					2	284	1	0	0	0	0	0	0	0	0	0	0	0	0	0	0	0	0	0	0	0	0	0	0	No	0	1
male	55	35.083	0	No	Independent	No	No	No	No	No	No	No	Yes	No	No	1.39	1	45.9	199	3	293	6	0	0	0	0	0	0	0	0	0	0	0	0	0	0	0	0	0	0	0	0	0	0	No	0	0
male	87	32.1072	0	No	Independent	No	No	No	No	No	No	No	No	Yes	No	1.4	1	41	124	3	116	4	1	0	0	1	0	0	0	0	0	0	0	0	1	0	0	0	0	0	0	0	0	0	No	0	0
female	81	35.6111	0	No	Independent	Yes	No	Yes	Yes	No	No	No	Yes	No	No	0.89		28	165	4	261	12	1	1	0	1	0	0	1	0	1	1	0	0	1	0	0	0	0	0	0	0	0	0	No	0	0
female	61	26.6314	1	No	Independent	No	No	No	Yes	No	No	No	No	No	No	0.66		36.8	374	3	123	1	0	0	0	0	0	0	0	0	0	0	0	0	0	0	0	0	0	0	0	0	0	0	No	0	1
male	35	42.6146	1	No	Independent	No	No	No	Yes	No	No	No	No	Yes	No	0.6	0	35	245	3	318	3	0	0	0	0	0	0	0	0	0	0	0	0	0	0	0	0	0	0	0	0	0	0	No	0	0
male	68	41.9646	1	No	Independent	No	No	No	Yes	No	No	No	No	No	No					3	236	1	0	0	0	0	0	0	0	0	0	0	0	0	0	0	0	0	0	0	0	0	0	0	No	0	1
male	48	31.7358	0	No	Independent	No	No	No	No	No	No	No	No	No	No	1.02	0	44.3	234	2	#NULL!	1	0	0	0	0	0	0	0	0	0	0	0	0	0	0	0	0	0	0	0	0	0	0	No	0	0
male	76	29.7579	0	No	Independent	No	No	No	Yes	No	No	No	No	No	No	1.62	0	39.7	196	2	296	4	1	1	0	1	1	0	0	0	0	0	0	0	0	0	0	0	0	0	0	1	0	0	No	0	1
female	68	34.779	0	No	Independent	No	No	No	Yes	No	No	No	No	No	No	2.18	0	42.5	215	3	318	8	1	0	0	1	0	0	0	0	0	0	0	0	1	0	0	0	0	0	0	0	0	0	No	0	1
male	68	27.8358	0	No	Independent	No	No	No	Yes	No	No	No	No	Yes	No	0.8		43.1		3	258	3	0	0	0	0	0	0	0	0	0	0	0	0	0	0	0	0	0	0	0	0	0	0	No	0	0
female	67	20.1156	0	No	Independent	No	No	No	No	No	No	No	No	No	No	0.64		39.6	238	3	190	2	0	0	0	0	0	0	0	0	0	0	0	0	0	0	0	0	0	0	0	0	0	0	No	0	1
female	41	40.5968	0	No	Independent	No	No	No	No	No	No	No	No	No	No	0.8	0	37.6	254	2	205	3	0	0	0	0	0	0	0	0	0	0	0	0	0	0	0	0	0	0	0	0	0	0	No	0	0
female	60	40.0278	0	No	Independent	No	No	No	No	No	No	No	No	No	No	0.5	0	39.5	331	3	293	5	0	0	0	0	0	0	0	0	0	0	0	0	0	0	0	0	0	0	0	0	0	0	No	0	0
female	75	23.1306	1	No	Independent	No	No	No	Yes	No	No	No	No	No	No			35.9	282	3	261	3	0	0	0	0	0	0	0	0	0	0	0	0	0	0	0	0	0	0	0	0	0	0	No	0	0
female	63	33.643	0	No	Independent	No	No	No	No	No	No	No	No	No	No	0.9		43.1	336	3	269	3	0	0	0	0	0	0	0	0	0	0	0	0	0	0	0	0	0	0	0	0	0	0	No	0	0
female	69	38.898	0	No	Independent	No	No	No	Yes	No	No	No	No	No	No	0.85	0	39.5	184	3	373	10	1	0	0	1	0	0	0	0	0	0	0	0	1	0	0	0	0	0	0	0	1	0	No	0	0
female	63	29.8804	0	Yes	Partially Dependent	Yes	No	No	Yes	No	No	No	No	No	No	0.65	0	38.3	271	3	204	4	0	0	0	0	0	0	0	0	0	0	0	0	0	0	0	0	0	0	0	0	0	0	No	0	0
male	78	23.3364	0	No	Independent	No	No	Yes	Yes	No	No	No	No	No	No			35	354	4	236	6	1	0	1	1	0	0	0	0	0	0	0	0	1	0	0	0	0	0	1	0	0	0	No	0	0
male	73	25.999	0	No	Independent	No	No	No	Yes	No	No	No	No	No	No	1.43	0	33.5	222	3	453	6	0	0	0	0	0	0	0	0	0	0	0	0	0	0	0	0	0	0	0	0	0	0	No	0	0
female	74	38.592	1	No	Independent	No	No	Yes	Yes	No	No	No	No	No	No	0.99	0	43.2	301	3	97	8	1	0	0	1	0	0	0	0	0	0	0	0	0	0	0	0	0	1	0	0	0	0	No	0	0
female	62	34.3295	1	Yes	Independent	No	No	No	Yes	No	No	No	No	No	No	1.1	0	42.8	358	3	202	7	0	0	0	0	0	0	0	0	0	0	0	0	0	0	0	0	0	0	0	0	0	0	No	0	0
male	60	33.2276	0	No	Independent	No	No	No	No	No	No	No	No	No	No					2	258	4	1	1	0	0	0	1	0	0	0	0	0	0	0	0	0	0	0	0	0	0	0	0	No	0	0
male	65	26.9542	0	No	Independent	No	No	No	No	No	No	No	No	No	No	1.02	0	44.3	199	2	#NULL!	0	0	0	0	0	0	0	0	0	0	0	0	0	0	0	0	0	0	0	0	0	0	0	No	0	1
female	57	23.4931	0	No	Independent	No	No	No	Yes	No	No	No	No	No	No	0.92	0	39.6	228	2	#NULL!	0	0	0	0	0	0	0	0	0	0	0	0	0	0	0	0	0	0	0	0	0	0	0	No	0	1
female	71	32.5563	0	No	Independent	No	No	No	No	No	No	No	Yes	No	No	0.8		33	529	3	193	7	0	0	0	0	0	0	0	0	0	0	0	0	0	0	0	0	0	0	0	0	0	0	No	0	0
male	61	35.9927	1	No	Independent	No	No	No	Yes	No	No	No	No	No	No	0.88				3	136	1	0	0	0	0	0	0	0	0	0	0	0	0	0	0	0	0	0	0	0	0	0	0	No	0	1
male	60	42.7581	0	Yes	Independent	No	No	Yes	No	No	No	No	No	Yes	No	1.38	1	41.3	61	3	314	4	0	0	0	0	0	0	0	0	0	0	0	0	0	0	0	0	0	0	0	0	0	0	No	0	0
male	66	30.541	1	No	Independent	No	No	No	No	No	No	No	Yes	No	No	1.2				3	281	5	0	0	0	0	0	0	0	0	0	0	0	0	0	0	0	0	0	0	0	0	0	0	No	0	0
female	39	31.4428	0	No	Independent	No	No	No	Yes	No	No	No	No	No	No	0.49		34.3	491	3	316	4	0	0	0	0	0	0	0	0	0	0	0	0	0	0	0	0	0	0	0	0	0	0	No	0	0
female	56	28.3419	0	No	Independent	No	No	No	Yes	No	No	No	No	No	No	0.7	0	37.4	223	2	213	3	0	0	0	0	0	0	0	0	0	0	0	0	0	0	0	0	0	0	0	0	0	0	No	0	0
female	42	33.9862	1	No	Independent	No	No	No	No	No	No	No	No	No	No	0.7	0	47	254	2	262	2	0	0	0	0	0	0	0	0	0	0	0	0	0	0	0	0	0	0	0	0	0	0	No	0	1
male	53	35.2396	0	No	Independent	No	No	No	Yes	No	No	No	No	No	No	0.72	0	45.9	126	3	294	5	0	0	0	0	0	0	0	0	0	0	0	0	0	0	0	0	0	0	0	0	0	0	No	0	0
female	66	36.7759	0	No	Independent	No	No	No	Yes	No	No	No	No	No	No	1.05				3	158	4	0	0	0	0	0	0	0	0	0	0	0	0	0	0	0	0	0	0	0	0	0	0	No	0	0
female	63	37.7893	0	No	Independent	No	No	No	Yes	No	No	No	No	No	No	0.9	0	37.7	303	3	340	1	0	0	0	0	0	0	0	0	0	0	0	0	0	0	0	0	0	0	0	0	0	0	No	0	1
female	65	43.9418	1	No	Independent	No	No	No	Yes	No	No	No	No	No	No	1.33	0	35.9	366	3	311	7	1	0	0	1	0	0	0	0	0	0	0	0	0	0	1	0	0	0	0	0	0	0	No	0	0
male	49	32.4139	0	No	Independent	No	No	No	Yes	No	No	No	No	No	No	0.84	0	35	270	2	123	6	0	0	0	0	0	0	0	0	0	0	0	0	0	0	0	0	0	0	0	0	0	0	No	0	0
male	51	24.4528	0	Yes	Independent	No	No	No	No	No	No	No	No	No	No	0.91		45.5	274	3	266	10	0	0	0	0	0	0	0	0	0	0	0	0	0	0	0	0	0	0	0	0	0	0	No	0	0
female	66	36.046	1	No	Independent	No	No	No	Yes	No	No	No	No	No	No	0.52	1	37.9	192	3	180	7	0	0	0	0	0	0	0	0	0	0	0	0	0	0	0	0	0	0	0	0	0	0	No	0	0
female	61	25.663	1	No	Independent	No	No	No	No	No	No	No	No	No	No					3	140	8	0	0	0	0	0	0	0	0	0	0	0	0	0	0	0	0	0	0	0	0	0	0	No	0	0
male	77	28.3424	1	No	Independent	No	No	No	Yes	No	No	No	No	No	No					3	219	6	0	0	0	0	0	0	0	0	0	0	0	0	0	0	0	0	0	0	0	0	0	0	No	0	0
female	68	26.9487	1	No	Independent	Yes	No	No	No	No	No	No	No	No	No					3	282	4	0	0	0	0	0	0	0	0	0	0	0	0	0	0	0	0	0	0	0	0	0	0	No	0	0
male	40	28.2055	0	No	Independent	No	No	No	No	No	No	No	Yes	No	No	1.45	0	38.9	176	2	165	1	0	0	0	0	0	0	0	0	0	0	0	0	0	0	0	0	0	0	0	0	0	0	No	0	1
female	57	25.4039	0	Yes	Independent	Yes	No	No	No	No	No	No	No	No	No					3	265	1	0	0	0	0	0	0	0	0	0	0	0	0	0	0	0	0	0	0	0	0	0	0	No	0	1
female	50	35.2783	1	Yes	Independent	Yes	No	No	Yes	No	No	No	No	No	No	0.8		42.5	245	3	77	1	0	0	0	0	0	0	0	0	0	0	0	0	0	0	0	0	0	0	0	0	0	0	No	0	0
male	47	27.0953	0	Yes	Independent	No	No	No	No	No	No	No	No	No	No	1.07	0	40.2	227	2	175	0	0	0	0	0	0	0	0	0	0	0	0	0	0	0	0	0	0	0	0	0	0	0	No	0	1
female	67	30.6976	0	No	Independent	No	No	No	No	No	No	No	No	No	No	0.76	1	41.6	236	3	202	4	0	0	0	0	0	0	0	0	0	0	0	0	0	0	0	0	0	0	0	0	0	0	No	0	0
male	77	32.8423	0	No	Independent	No	No	No	Yes	No	No	No	No	No	No	1.51	0	34.9	187	3	109	0	0	0	0	0	0	0	0	0	0	0	0	0	0	0	0	0	0	0	0	0	0	0	No	0	0
female	48	29.6851	0	No	Independent	No	No	No	Yes	No	No	No	Yes	No	No	0.88	0	35.6	279	3	205	5	0	0	0	0	0	0	0	0	0	0	0	0	0	0	0	0	0	0	0	0	0	0	No	0	0
male	59	29.837	0	No	Independent	No	No	No	Yes	No	No	No	No	No	No	0.83	0	40.8	222	3	136	0	0	0	0	0	0	0	0	0	0	0	0	0	0	0	0	0	0	0	0	0	0	0	No	0	1
female	70	31.5832	0	No	Independent	No	No	No	No	No	No	No	No	No	No	0.72	0	42	251	3	210	5	0	0	0	0	0	0	0	0	0	0	0	0	0	0	0	0	0	0	0	0	0	0	No	0	0
male	64	24.6834	0	No	Independent	No	No	No	Yes	No	No	No	No	No	No	0.71		42.8	192	2	243	4	0	0	0	0	0	0	0	0	0	0	0	0	0	0	0	0	0	0	0	0	0	0	No	0	0
male	79	24.0307	0	No	Independent	Yes	No	No	No	No	No	No	Yes	No	No	0.83	0	34.5	536	3	120	2	0	0	0	0	0	0	0	0	0	0	0	0	0	0	0	0	0	0	0	0	0	0	No	0	0
female	71	37.4946	1	No	Independent	Yes	No	No	Yes	No	No	No	No	No	No	0.94	0	41.2	231	3	295	13	0	0	0	0	0	0	0	0	0	0	0	0	0	0	0	0	0	0	0	0	0	0	No	0	0
female	44	35.1118	1	No	Independent	No	No	No	No	No	No	No	No	No	No	1	0	39.6	146	3	500	-99	1	1	0	1	0	0	1	0	0	0	0	0	0	0	0	0	0	0	0	0	0	1	Yes	0	0
female	68	46.765	0	No	Independent	No	No	No	No	No	No	No	No	No	No	0.63	0	42.5	320	3	516	9	0	0	0	0	0	0	0	0	0	0	0	0	0	0	0	0	0	0	0	0	0	0	No	0	0
female	35	29.9532	0	No	Independent	No	No	No	Yes	No	No	No	No	No	No	1.06	0	26.6	461	3	219	7	1	0	1	0	0	0	0	0	0	0	0	0	0	0	0	0	0	0	1	0	0	0	No	0	0
male	72	25.2578	0	No	Independent	No	No	No	No	No	No	No	No	No	No	1.1	0	42.2	143	3	437	3	0	0	0	0	0	0	0	0	0	0	0	0	0	0	0	0	0	0	0	0	0	0	No	0	0
male	63	24.998	0	No	Independent	No	No	No	Yes	No	No	No	No	No	No	0.92	0	41.8	209	3	261	6	1	0	1	1	0	0	0	0	0	0	0	0	1	0	0	0	0	0	1	0	0	0	No	1	0
female	68	36.3137	0	No	Independent	No	No	No	Yes	No	No	No	Yes	No	No	0.9	0	26.9	193	3	375	6	1	1	0	0	1	0	0	0	0	0	0	0	0	0	0	0	0	0	0	0	0	0	No	0	0
female	37	46.4808	0	No	Independent	No	No	No	No	No	No	No	No	No	No					3	254	3	1	1	0	0	0	1	0	0	0	0	0	0	0	0	0	0	0	0	0	0	0	0	No	0	0
male	60	29.4141	0	No	Independent	No	No	No	No	No	No	No	No	No	No					2	102	0	0	0	0	0	0	0	0	0	0	0	0	0	0	0	0	0	0	0	0	0	0	0	No	0	1
male	54	33.2985	0	No	Independent	No	No	No	Yes	No	No	No	No	No	No	0.97	0	45.5	206	2	#NULL!	0	0	0	0	0	0	0	0	0	0	0	0	0	0	0	0	0	0	0	0	0	0	0	No	0	1
male	73	23.734	0	No	Independent	No	No	No	Yes	No	No	No	No	No	No	1.05		44.6	168	2	63	0	0	0	0	0	0	0	0	0	0	0	0	0	0	0	0	0	0	0	0	0	0	0	No	0	1
female	73	32.4166	0	No	Independent	No	No	No	No	No	No	No	No	No	No	0.6	0	42.5	334	3	239	10	0	0	0	0	0	0	0	0	0	0	0	0	0	0	0	0	0	0	0	0	0	0	No	0	0
female	28	36.6095	1	No	Independent	No	No	No	No	No	No	No	No	No	No	0.44	0	37.6	247	3	315	12	0	0	0	0	0	0	0	0	0	0	0	0	0	0	0	0	0	0	0	0	0	0	No	0	0
female	66	26.9387	1	No	Independent	No	No	Yes	Yes	No	No	No	No	No	No	1.08	0	36	200	3	133	1	0	0	0	0	0	0	0	0	0	0	0	0	0	0	0	0	0	0	0	0	0	0	No	0	0
female	77	38.9808	1	No	Independent	No	No	No	Yes	No	No	No	No	No	No	1.05	0	32.6	266	3	120	6	1	0	0	1	0	0	0	0	0	0	0	0	1	0	0	0	0	0	0	0	0	0	No	0	0
male	54	36.3155	0	No	Independent	No	No	No	Yes	No	No	No	No	No	No	1.08	0	51	411	2	173	2	0	0	0	0	0	0	0	0	0	0	0	0	0	0	0	0	0	0	0	0	0	0	No	0	0
male	71	21.0921	0	No	Independent	No	No	Yes	Yes	No	No	No	No	No	No	0.56	1	32.9	204	3	327	24	0	0	0	0	0	0	0	0	0	0	0	0	0	0	0	0	0	0	0	0	0	0	No	0	0
male	55	36.0144	1	No	Independent	No	No	No	Yes	No	No	No	No	No	No					3	225	4	0	0	0	0	0	0	0	0	0	0	0	0	0	0	0	0	0	0	0	0	0	0	No	0	0
female	49	52.1809	1	No	Independent	No	No	Yes	Yes	No	No	No	No	No	No	0.9	0	46	253	3	189	5	0	0	0	0	0	0	0	0	0	0	0	0	0	0	0	0	0	0	0	0	0	0	No	0	1
male	39	38.5971	0	No	Independent	No	No	No	No	No	No	No	No	No	No					2	201	1	0	0	0	0	0	0	0	0	0	0	0	0	0	0	0	0	0	0	0	0	0	0	No	0	1
male	56	41.4804	1	No	Independent	No	No	No	Yes	No	No	Yes	Yes	No	No	1		39	217	3	305	2	0	0	0	0	0	0	0	0	0	0	0	0	0	0	0	0	0	0	0	0	0	0	No	0	1
female	72	28.3181	0	No	Independent	No	No	No	Yes	No	No	No	No	No	No	0.78		41.4	326	2	86	2	0	0	0	0	0	0	0	0	0	0	0	0	0	0	0	0	0	0	0	0	0	0	No	0	0
female	53	48.2383	0	Yes	Independent	No	No	No	Yes	No	No	No	No	No	No	0.6	0	38.6	229	3	347	1	0	0	0	0	0	0	0	0	0	0	0	0	0	0	0	0	0	0	0	0	0	0	No	0	1
male	48	37.8796	0	No	Independent	No	No	No	No	No	No	No	No	No	No					3	256	4	1	1	0	0	1	0	0	0	0	0	0	0	0	0	0	0	0	0	0	0	0	0	No	0	0
male	69	34.2999	1	No	Independent	No	No	No	Yes	No	No	No	No	No	No	1.25		46.6	192	3	227	3	0	0	0	0	0	0	0	0	0	0	0	0	0	0	0	0	0	0	0	0	0	0	No	0	0
female	55	36.7956	0	No	Independent	No	No	No	Yes	No	No	No	No	No	No	0.78		35.5	200	3	246	2	0	0	0	0	0	0	0	0	0	0	0	0	0	0	0	0	0	0	0	0	0	0	No	0	0
female	68	25.5016	0	No	Independent	No	No	No	No	No	No	No	No	No	No	0.8	0			3	194	2	0	0	0	0	0	0	0	0	0	0	0	0	0	0	0	0	0	0	0	0	0	0	No	0	0
female	75	46.6396	1	No	Independent	No	No	No	No	No	No	No	No	No	No	0.71	0	46	233	3	224	5	1	1	0	0	1	0	0	0	0	0	0	0	0	0	0	0	0	0	0	0	0	0	No	0	0
male	56	31.2413	0	No	Independent	No	No	No	No	No	No	No	No	No	No	1.1	0	44.7	233	2	135	1	0	0	0	0	0	0	0	0	0	0	0	0	0	0	0	0	0	0	0	0	0	0	No	0	1
female	71	36.7326	1	No	Independent	No	No	No	Yes	No	No	No	No	No	No	1.63	0	34.3	336	3	285	5	1	1	0	1	1	0	0	0	0	0	0	0	1	0	0	0	0	0	0	0	0	0	No	0	0
male	60	30.7055	0	No	Independent	No	No	No	No	No	No	No	No	No	No			47		3	227	6	0	0	0	0	0	0	0	0	0	0	0	0	0	0	0	0	0	0	0	0	0	0	No	0	0
male	56	33.1447	0	No	Independent	No	No	No	No	No	No	No	No	No	No	1	0	43.9	277	3	#NULL!	0	0	0	0	0	0	0	0	0	0	0	0	0	0	0	0	0	0	0	0	0	0	0	No	0	1
female	50	29.2945	0	No	Independent	No	No	No	No	No	No	No	No	No	No	0.6	0	33.3	203	3	116	0	0	0	0	0	0	0	0	0	0	0	0	0	0	0	0	0	0	0	0	0	0	0	No	0	1
female	67	32.9486	0	Yes	Independent	No	No	No	No	No	No	No	No	No	No	0.99	0	38.1	104	2	297	3	0	0	0	0	0	0	0	0	0	0	0	0	0	0	0	0	0	0	0	0	0	0	No	0	0
female	65	36.2143	1	No	Independent	No	No	Yes	Yes	No	No	No	No	No	No	0.76	0	37.5	290	3	177	9	1	1	1	0	0	1	0	0	0	0	0	0	0	0	0	0	0	0	0	0	0	0	No	1	0
female	53	36.0887	0	No	Independent	No	No	No	No	No	No	No	No	No	No	0.84	0	38.6	381	2	362	6	1	0	0	1	0	0	0	0	0	0	0	0	0	0	0	0	0	0	0	0	1	0	No	0	0
male	79	29.1271	0	No	Independent	No	No	No	No	No	No	No	No	No	No	1.22	0	41.9	150	3	211	1	0	0	0	0	0	0	0	0	0	0	0	0	0	0	0	0	0	0	0	0	0	0	No	0	1
female	64	25.2159	0	No	Independent	Yes	No	No	Yes	No	No	No	No	No	No	0.76	1	35.1	211	3	343	15	1	0	0	1	0	0	0	0	0	0	0	0	1	0	0	0	0	0	0	0	0	0	No	0	0
male	59	31.0576	0	No	Independent	No	No	No	Yes	No	No	No	No	No	No	0.88	0	43.5	225	3	343	3	0	0	0	0	0	0	0	0	0	0	0	0	0	0	0	0	0	0	0	0	0	0	No	0	0
male	50	25.8244	0	No	Independent	No	No	No	Yes	No	No	No	Yes	No	No	1.48	0	41.7	158	3	288	5	1	0	0	1	0	0	0	0	0	0	0	0	1	0	0	0	0	0	0	0	0	0	No	0	0
female	49	31.1442	0	No	Independent	No	No	No	No	No	No	No	No	No	No					2	188	3	0	0	0	0	0	0	0	0	0	0	0	0	0	0	0	0	0	0	0	0	0	0	No	0	0
female	54	31.8334	0	No	Independent	No	No	No	No	No	No	No	No	No	No	0.85	0	39.6	307	3	175	5	0	0	0	0	0	0	0	0	0	0	0	0	0	0	0	0	0	0	0	0	0	0	No	0	0
male	66	40.7253	0	No	Independent	No	No	No	Yes	No	No	No	No	No	No	0.88	0	46.1	113	3	197	3	0	0	0	0	0	0	0	0	0	0	0	0	0	0	0	0	0	0	0	0	0	0	No	0	0
male	59	25.6857	0	Yes	Independent	No	No	No	Yes	No	No	No	No	No	No	0.6	0	42.6	234	3	166	4	0	0	0	0	0	0	0	0	0	0	0	0	0	0	0	0	0	0	0	0	0	0	No	0	0
female	63	36.7705	0	No	Independent	No	No	No	No	No	No	No	No	No	No			41.1	172	2	247	3	0	0	0	0	0	0	0	0	0	0	0	0	0	0	0	0	0	0	0	0	0	0	No	0	0
female	68	29.3752	0	No	Independent	No	No	No	Yes	No	No	No	No	No	No	1		37.2	168	2	159	3	0	0	0	0	0	0	0	0	0	0	0	0	0	0	0	0	0	0	0	0	0	0	No	0	0
female	49	36.8058	0	No	Independent	No	No	No	No	No	No	No	No	No	No	0.55		40.5	421	2	209	1	0	0	0	0	0	0	0	0	0	0	0	0	0	0	0	0	0	0	0	0	0	0	No	0	1
female	57	39.0594	0	No	Independent	No	No	No	No	No	No	No	No	No	No	0.41		40.5	193	2	114	1	0	0	0	0	0	0	0	0	0	0	0	0	0	0	0	0	0	0	0	0	0	0	No	0	1
male	63	26.0746	1	Yes	Independent	No	No	No	No	No	No	No	No	No	No	0.74		40.3	152	2	166	1	0	0	0	0	0	0	0	0	0	0	0	0	0	0	0	0	0	0	0	0	0	0	No	0	1
female	34	27.9881	0	No	Independent	No	No	No	No	No	No	No	No	No	No					2	77	0	0	0	0	0	0	0	0	0	0	0	0	0	0	0	0	0	0	0	0	0	0	0	No	0	1
female	59	27.252	0	No	Independent	No	No	No	No	No	No	No	No	No	No	0.91	0	37.8	188	2	121	1	0	0	0	0	0	0	0	0	0	0	0	0	0	0	0	0	0	0	0	0	0	0	No	0	1
female	40	35.5891	0	No	Independent	No	No	No	No	No	No	No	No	No	No					2	180	1	0	0	0	0	0	0	0	0	0	0	0	0	0	0	0	0	0	0	0	0	0	0	No	0	1
female	61	37.7308	0	No	Independent	No	No	No	Yes	No	No	No	No	No	No					2	240	1	0	0	0	0	0	0	0	0	0	0	0	0	0	0	0	0	0	0	0	0	0	0	No	0	1
male	60	29.8446	0	No	Independent	No	No	No	Yes	No	No	No	Yes	No	No	1.5	0	38.7	182	3	281	4	0	0	0	0	0	0	0	0	0	0	0	0	0	0	0	0	0	0	0	0	0	0	No	0	0
female	54	39.5065	0	No	Independent	No	No	No	Yes	No	No	No	Yes	No	No	0.69		39.9	264	3	199	4	0	0	0	0	0	0	0	0	0	0	0	0	0	0	0	0	0	0	0	0	0	0	No	0	0
female	72	41.0124	0	No	Independent	No	No	No	Yes	No	No	No	No	No	No	0.58		41.2	331	3	163	0	0	0	0	0	0	0	0	0	0	0	0	0	0	0	0	0	0	0	0	0	0	0	No	0	1
male	71	33.1249	0	No	Independent	No	No	No	Yes	No	No	No	No	No	No	0.74	0	39.9	303	3	#NULL!	0	0	0	0	0	0	0	0	0	0	0	0	0	0	0	0	0	0	0	0	0	0	0	No	0	1
male	47	36.1228	0	No	Independent	No	No	No	Yes	No	No	No	No	No	No	1.44	0	41.7	203	3	#NULL!	0	0	0	0	0	0	0	0	0	0	0	0	0	0	0	0	0	0	0	0	0	0	0	No	0	0
female	62	37.6003	0	No	Independent	No	No	No	Yes	No	No	No	No	No	No	0.91		8.5	276	2	129	1	0	0	0	0	0	0	0	0	0	0	0	0	0	0	0	0	0	0	0	0	0	0	No	0	1
male	60	33.7518	0	No	Independent	No	No	No	No	No	No	No	No	No	No				229	3	101	4	0	0	0	0	0	0	0	0	0	0	0	0	0	0	0	0	0	0	0	0	0	0	No	0	0
female	28	34.8966	1	No	Independent	No	No	No	Yes	No	No	No	No	No	No					3	274	5	0	0	0	0	0	0	0	0	0	0	0	0	0	0	0	0	0	0	0	0	0	0	No	0	0
male	69	28.5532	0	No	Independent	No	No	No	Yes	No	No	No	No	No	No	0.73		43.9	288	2	143	1	0	0	0	0	0	0	0	0	0	0	0	0	0	0	0	0	0	0	0	0	0	0	No	0	1
male	52	39.0516	1	No	Independent	No	No	No	Yes	No	No	No	No	No	No	1		39.7	218	3	243	0	0	0	0	0	0	0	0	0	0	0	0	0	0	0	0	0	0	0	0	0	0	0	No	0	1
female	45	43.9015	0	No	Independent	No	No	No	Yes	No	No	No	No	No	No	0.8	0	42	424.1	3	207	1	0	0	0	0	0	0	0	0	0	0	0	0	0	0	0	0	0	0	0	0	0	0	No	0	1
female	35	31.6349	1	No	Independent	No	No	No	No	No	No	No	No	No	No					2	241	2	0	0	0	0	0	0	0	0	0	0	0	0	0	0	0	0	0	0	0	0	0	0	No	0	1
male	70	29.9534	0	No	Independent	No	No	No	No	No	No	No	No	No	No					3	176	15	1	1	1	1	0	0	1	0	0	0	0	0	1	0	0	0	0	0	0	0	0	1	No	1	0
female	72	26.7928	0	No	Independent	No	No	No	Yes	No	No	No	No	No	No	0.88	0			3	228	5	0	0	0	0	0	0	0	0	0	0	0	0	0	0	0	0	0	0	0	0	0	0	No	0	0
male	70	25.3997	1	No	Independent	No	No	No	Yes	No	No	No	No	No	No			39.2	183	3	140	4	0	0	0	0	0	0	0	0	0	0	0	0	0	0	0	0	0	0	0	0	0	0	No	0	0
female	61	40.7422	0	No	Independent	No	No	No	Yes	No	No	No	No	No	No	0.93	0	43.2	286	2	139	0	0	0	0	0	0	0	0	0	0	0	0	0	0	0	0	0	0	0	0	0	0	0	No	0	1
male	40	35.2751	0	No	Independent	No	No	No	No	No	No	No	No	No	No	1.9		38.9	558	2	416	6	0	0	0	0	0	0	0	0	0	0	0	0	0	0	0	0	0	0	0	0	0	0	No	0	0
male	44	32.6903	0	No	Independent	No	No	No	No	No	No	No	No	No	No	0.9	1	49	264	2	133	9	0	0	0	0	0	0	0	0	0	0	0	0	0	0	0	0	0	0	0	0	0	0	No	0	0
male	59	44.7085	1	No	Independent	No	No	No	Yes	No	No	No	No	No	No	0.91	0	43.6	256	3	497	5	0	0	0	0	0	0	0	0	0	0	0	0	0	0	0	0	0	0	0	0	0	0	No	0	1
female	74	31.5309	0	No	Independent	No	No	No	No	No	No	No	No	No	No	0.75	0	46	259	3	162	3	0	0	0	0	0	0	0	0	0	0	0	0	0	0	0	0	0	0	0	0	0	0	No	0	0
female	36	33.8146	0	No	Independent	No	No	No	No	No	No	No	No	No	No	0.8		42.7	276	2	297	2	0	0	0	0	0	0	0	0	0	0	0	0	0	0	0	0	0	0	0	0	0	0	No	0	0
male	55	29.8446	0	No	Independent	No	No	No	Yes	No	No	No	No	No	No			41.4	252	3	183	4	0	0	0	0	0	0	0	0	0	0	0	0	0	0	0	0	0	0	0	0	0	0	No	0	0
female	56	32.7392	0	No	Independent	No	No	No	Yes	No	No	No	No	No	No	0.72	0	40.6	313	3	183	4	0	0	0	0	0	0	0	0	0	0	0	0	0	0	0	0	0	0	0	0	0	0	No	0	0
male	71	35.7027	0	No	Independent	No	No	No	Yes	No	No	No	No	No	No	0.99	0	38	214	3	190	4	0	0	0	0	0	0	0	0	0	0	0	0	0	0	0	0	0	0	0	0	0	0	No	0	0
female	59	34.0587	0	No	Independent	No	No	No	No	No	No	No	No	No	No					2	323	8	0	0	0	0	0	0	0	0	0	0	0	0	0	0	0	0	0	0	0	0	0	0	No	0	0
female	70	28.5325	0	No	Independent	No	No	No	Yes	No	No	No	No	No	No					2	#NULL!	11	0	0	0	0	0	0	0	0	0	0	0	0	0	0	0	0	0	0	0	0	0	0	No	0	0
female	76	36.7158	0	No	Independent	No	No	No	Yes	No	No	No	No	No	No	0.78	0	38.9	182	3	198	6	1	1	0	1	0	1	0	0	0	0	0	0	0	0	1	0	0	0	0	0	0	0	No	0	0
male	38	34.2925	0	No	Independent	No	No	No	No	No	No	No	No	No	No	1.13		43.5	390	3	186	3	0	0	0	0	0	0	0	0	0	0	0	0	0	0	0	0	0	0	0	0	0	0	No	0	0
female	64	24.5086	0	Yes	Independent	No	No	Yes	Yes	No	No	No	No	No	No	1.32		39.7	205	3	466	6	0	0	0	0	0	0	0	0	0	0	0	0	0	0	0	0	0	0	0	0	0	0	No	0	0
female	85	32.6146	0	No	Independent	No	No	Yes	Yes	No	No	No	No	Yes	No	1.92	0	42.2	280	3	222	7	1	1	0	0	1	0	0	0	0	0	0	0	0	0	0	0	0	0	0	0	0	0	No	0	0
male	80	33.2814	0	No	Partially Dependent	No	No	Yes	Yes	No	No	No	No	Yes	No	1.42	0	42.6	180	3	138	3	0	0	0	0	0	0	0	0	0	0	0	0	0	0	0	0	0	0	0	0	0	0	No	0	0
male	59	30.1256	0	No	Independent	No	No	No	Yes	No	No	No	No	No	No	1.64		36.7	213	2	275	5	1	0	0	1	0	0	0	0	0	0	0	0	0	0	1	0	0	0	0	0	0	0	No	0	0
female	43	30.8966	0	No	Independent	No	No	No	No	No	No	No	No	No	No					2	224	1	0	0	0	0	0	0	0	0	0	0	0	0	0	0	0	0	0	0	0	0	0	0	No	0	0
female	42	39.1119	0	Yes	Independent	No	No	No	No	No	No	No	No	No	No	0.75		40	140	2	177	4	0	0	0	0	0	0	0	0	0	0	0	0	0	0	0	0	0	0	0	0	0	0	No	0	0
male	39	43.8062	1	No	Independent	No	No	No	Yes	No	No	No	No	No	No	1.08	0	47.2	351	3	106	0	0	0	0	0	0	0	0	0	0	0	0	0	0	0	0	0	0	0	0	0	0	0	No	0	1
female	56	29.0842	1	No	Independent	No	No	No	No	No	No	No	No	No	No	1.1	0	41.1	179	3	62	1	1	0	0	1	0	0	0	0	0	0	0	0	0	0	1	0	0	0	0	0	0	0	No	0	0
female	45	32.224	1	Yes	Unknown	No	No	No	Yes	No	No	No	No	No	No	0.7	0	37.6	344	3	259	3	0	0	0	0	0	0	0	0	0	0	0	0	0	0	0	0	0	0	0	0	0	0	No	0	0
female	68	30.1786	0	Yes	Independent	No	No	No	Yes	No	No	No	No	No	No	1.23				3	143	7	1	1	0	0	1	0	0	0	0	0	0	0	0	0	0	0	0	0	0	0	0	0	No	0	0
male	72	32.6113	0	No	Independent	No	No	No	Yes	No	No	No	Yes	No	No	1.6		39.5	198	2	129	0	0	0	0	0	0	0	0	0	0	0	0	0	0	0	0	0	0	0	0	0	0	0	No	0	1
female	67	29.9367	0	Yes	Independent	No	No	No	Yes	No	No	No	No	No	No	1.2	0	40.4	169	2	184	5	0	0	0	0	0	0	0	0	0	0	0	0	0	0	0	0	0	0	0	0	0	0	No	0	0
female	60	51.5032	0	No	Independent	No	No	No	Yes	No	No	No	Yes	No	No	0.65		43	208	3	335	4	1	0	0	1	0	0	0	0	0	0	0	0	0	0	0	0	0	0	0	0	1	0	No	0	0
female	73	43.7465	1	No	Independent	No	No	Yes	Yes	No	No	No	No	No	No					2	360	9	1	1	0	0	1	0	0	0	0	0	0	0	0	0	0	0	0	0	0	0	0	0	No	0	0
male	46	32.636	0	No	Independent	No	No	No	No	No	No	No	No	No	No	1.29	0	48.6	178	2	269	2	0	0	0	0	0	0	0	0	0	0	0	0	0	0	0	0	0	0	0	0	0	0	No	0	1
female	59	35.6052	0	No	Independent	No	No	No	No	No	No	No	No	No	No	0.66		39.1	252	3	265	1	0	0	0	0	0	0	0	0	0	0	0	0	0	0	0	0	0	0	0	0	0	0	No	0	1
female	59	33.643	0	Yes	Independent	No	No	No	Yes	No	No	No	No	No	No	0.69	1	40.6	231	3	187	6	0	0	0	0	0	0	0	0	0	0	0	0	0	0	0	0	0	0	0	0	0	0	No	0	0
male	75	26.8764	0	No	Independent	No	No	No	Yes	No	No	No	No	No	No	1.06	0	40.3	159	3	336	3	0	0	0	0	0	0	0	0	0	0	0	0	0	0	0	0	0	0	0	0	0	0	No	0	1
male	66	26.4334	0	No	Independent	No	No	No	No	No	No	No	No	No	No					1	123	1	0	0	0	0	0	0	0	0	0	0	0	0	0	0	0	0	0	0	0	0	0	0	No	0	0
female	67	29.9145	0	No	Independent	No	No	No	No	No	No	No	No	No	No	0.73		40.1	218	2	189	3	0	0	0	0	0	0	0	0	0	0	0	0	0	0	0	0	0	0	0	0	0	0	No	0	0
male	58	30.2575	0	No	Independent	No	No	No	Yes	No	No	No	Yes	No	No	1.29	0	39.2	195	3	169	3	1	1	0	0	1	0	0	0	0	0	0	0	0	0	0	0	0	0	0	0	0	0	No	0	0
female	48	36.5205	0	Yes	Independent	No	No	No	No	No	No	No	No	No	No	0.76		43	278	2	416	5	0	0	0	0	0	0	0	0	0	0	0	0	0	0	0	0	0	0	0	0	0	0	No	0	0
male	61	27.4384	1	No	Independent	No	No	No	No	No	No	No	No	No	No	0.88	0	46.7	103	2	265	8	1	0	1	0	0	0	0	0	0	0	0	0	0	0	0	0	0	0	1	0	0	0	No	0	0
male	46	45.8383	0	No	Independent	No	No	No	No	No	No	No	Yes	No	No	0.81	0	42.5	270	3	304	2	0	0	0	0	0	0	0	0	0	0	0	0	0	0	0	0	0	0	0	0	0	0	No	0	1
male	67	27.7218	1	No	Independent	No	No	Yes	Yes	No	No	No	No	No	No	1.57	0	35.9	236	4	102	3	1	1	0	0	1	0	0	0	0	0	0	0	0	0	0	0	0	0	0	0	0	0	No	0	0
female	39	36.7759	0	No	Independent	No	No	No	No	No	No	No	No	No	No	0.88	0	42.8	277	3	113	2	0	0	0	0	0	0	0	0	0	0	0	0	0	0	0	0	0	0	0	0	0	0	No	0	0
female	43	19.8908	0	No	Independent	No	No	No	No	No	No	No	No	No	No					1	183	2	0	0	0	0	0	0	0	0	0	0	0	0	0	0	0	0	0	0	0	0	0	0	No	0	1
female	45	36.4666	0	No	Independent	No	No	No	No	No	No	No	No	No	No	0.87	0	38.3	152	3	244	1	0	0	0	0	0	0	0	0	0	0	0	0	0	0	0	0	0	0	0	0	0	0	No	0	0
male	65	37.4492	0	No	Independent	No	No	No	No	No	No	No	No	No	No	0.92		42.5	234	3	70	0	0	0	0	0	0	0	0	0	0	0	0	0	0	0	0	0	0	0	0	0	0	0	No	0	0
female	61	37.6003	0	No	Independent	Yes	No	No	Yes	No	No	No	No	No	No					3	457	3	0	0	0	0	0	0	0	0	0	0	0	0	0	0	0	0	0	0	0	0	0	0	No	0	0
female	39	40.7213	0	No	Independent	No	No	No	No	No	No	No	No	No	No	0.65	0	38.6	261	2	215	1	0	0	0	0	0	0	0	0	0	0	0	0	0	0	0	0	0	0	0	0	0	0	No	0	0
female	36	35.7108	0	Yes	Independent	No	No	No	No	No	No	No	No	No	No	0.5		37.8	183	3	77	1	0	0	1	0	0	0	0	0	0	0	0	0	0	0	0	0	0	0	0	0	0	0	No	1	0
female	56	33.0656	0	No	Independent	No	No	No	Yes	No	No	No	No	No	No					3	364	4	1	1	1	0	0	0	0	1	0	0	0	0	0	0	0	0	0	0	0	0	0	0	No	1	0
female	62	30.3615	0	Yes	Independent	No	No	No	Yes	No	No	No	No	No	No	0.78	0	42.9	284	2	213	3	0	0	0	0	0	0	0	0	0	0	0	0	0	0	0	0	0	0	0	0	0	0	No	0	0
female	51	40.9194	0	No	Independent	No	No	No	Yes	No	No	No	No	No	No	1	0	40.8	398	3	312	3	0	0	0	0	0	0	0	0	0	0	0	0	0	0	0	0	0	0	0	0	0	0	No	0	0
male	24	32.7397	0	No	Independent	No	No	No	No	No	No	No	No	No	No	0.99		43.2	268	2	256	7	0	0	0	0	0	0	0	0	0	0	0	0	0	0	0	0	0	0	0	0	0	0	No	0	0
male	42	40.4968	1	No	Independent	No	No	No	Yes	No	No	No	No	No	No	0.8	0	49.7	399	4	203	3	0	0	0	0	0	0	0	0	0	0	0	0	0	0	0	0	0	0	0	0	0	0	No	0	0
female	53	33.4713	0	No	Independent	No	No	No	No	No	No	No	No	No	No	0.8	0	41.4	290	2	196	6	0	0	0	0	0	0	0	0	0	0	0	0	0	0	0	0	0	0	0	0	0	0	No	0	0
female	59	35.7386	1	No	Independent	No	No	No	Yes	No	No	No	No	No	No	0.69		34.8	287	3	496	3	0	0	0	0	0	0	0	0	0	0	0	0	0	0	0	0	0	0	0	0	0	0	No	0	1
female	48	39.8677	1	No	Independent	No	No	No	No	No	No	No	No	No	No					2	344	5	0	0	0	0	0	0	0	0	0	0	0	0	0	0	0	0	0	0	0	0	0	0	No	0	0
male	63	28.1917	1	No	Independent	No	No	No	No	No	No	No	No	No	No	2.21	0	41.1	252	2	101	0	0	0	0	0	0	0	0	0	0	0	0	0	0	0	0	0	0	0	0	0	0	0	No	0	0
female	78	27.8358	0	No	Independent	No	No	No	No	No	No	No	Yes	No	No	0.86	1	39.5	196	3	74	1	0	0	0	0	0	0	0	0	0	0	0	0	0	0	0	0	0	0	0	0	0	0	No	0	0
male	45	33.0012	0	No	Independent	No	No	No	Yes	No	No	No	No	No	No	0.96		42.2	266	2	103	1	0	0	0	0	0	0	0	0	0	0	0	0	0	0	0	0	0	0	0	0	0	0	No	0	0
female	46	28.1653	0	No	Independent	No	No	No	No	No	No	No	Yes	No	No	0.7		42.6	392	2	237	4	1	1	0	1	0	1	0	0	0	0	0	0	0	0	0	0	0	0	0	0	1	0	No	0	1
male	60	31.9501	0	No	Independent	No	No	No	No	No	No	No	No	No	No	0.7		41.8	254	2	109	1	0	0	0	0	0	0	0	0	0	0	0	0	0	0	0	0	0	0	0	0	0	0	No	0	1
female	62	22.3138	1	No	Independent	No	No	No	Yes	No	No	No	No	No	No					3	213	3	0	0	0	0	0	0	0	0	0	0	0	0	0	0	0	0	0	0	0	0	0	0	No	0	1
male	70	32.9832	0	No	Independent	No	No	No	Yes	No	No	No	No	No	No	1.5	0	50.6	303	3	244	1	0	0	0	0	0	0	0	0	0	0	0	0	0	0	0	0	0	0	0	0	0	0	No	0	1
female	74	21.2164	0	No	Independent	No	No	No	No	No	No	No	No	No	No					2	166	2	0	0	0	0	0	0	0	0	0	0	0	0	0	0	0	0	0	0	0	0	0	0	No	0	0
female	66	20.7015	0	No	Independent	No	No	No	Yes	No	No	No	No	Yes	No	0.8	0	36.6	228	3	124	2	0	0	0	0	0	0	0	0	0	0	0	0	0	0	0	0	0	0	0	0	0	0	No	0	0
female	57	43.7401	1	No	Independent	No	No	No	Yes	No	No	No	No	No	No	0.67	0	37.5	366	3	402	4	0	0	0	0	0	0	0	0	0	0	0	0	0	0	0	0	0	0	0	0	0	0	No	0	1
male	51	36.0321	0	No	Independent	No	No	No	Yes	No	No	No	Yes	No	No					3	206	0	0	0	0	0	0	0	0	0	0	0	0	0	0	0	0	0	0	0	0	0	0	0	No	0	1
female	70	20.4848	0	No	Independent	No	No	No	Yes	No	No	No	No	No	No	0.78	0	45.5	488	3	204	1	0	0	0	0	0	0	0	0	0	0	0	0	0	0	0	0	0	0	0	0	0	0	No	0	1
female	54	36.3656	0	No	Independent	No	No	No	Yes	No	No	No	No	No	No	0.65	0			3	487	6	0	0	0	0	0	0	0	0	0	0	0	0	0	0	0	0	0	0	0	0	0	0	No	0	0
female	55	29.7579	0	No	Independent	No	No	No	Yes	No	No	No	No	No	No	0.75	0	42.8	296	3	202	5	0	0	0	0	0	0	0	0	0	0	0	0	0	0	0	0	0	0	0	0	0	0	No	0	0
female	65	31.7548	0	No	Independent	No	No	No	No	No	No	No	No	No	No					2	143	2	0	0	0	0	0	0	0	0	0	0	0	0	0	0	0	0	0	0	0	0	0	0	No	0	0
female	55	38.4138	0	No	Independent	No	No	No	No	No	No	No	No	No	No					3	358	4	0	0	0	0	0	0	0	0	0	0	0	0	0	0	0	0	0	0	0	0	0	0	No	0	1
male	52	36.463	0	No	Independent	No	No	No	Yes	No	No	No	No	No	No	0.9	0	48	168	3	123	1	0	0	0	0	0	0	0	0	0	0	0	0	0	0	0	0	0	0	0	0	0	0	No	0	1
male	54	30.0209	0	Yes	Independent	No	No	No	Yes	No	No	No	No	No	No	0.88	0	45.3	200	3	131	2	0	0	0	0	0	0	0	0	0	0	0	0	0	0	0	0	0	0	0	0	0	0	No	0	0
male	65	25.8427	1	No	Independent	No	No	No	Yes	No	No	No	No	No	No	1		31.7	141	3	275	4	0	0	0	0	0	0	0	0	0	0	0	0	0	0	0	0	0	0	0	0	0	0	No	0	0
male	65	31.4807	1	No	Independent	Yes	No	No	No	No	No	No	Yes	No	No	0.85		37.1	177	3	140	4	0	0	0	0	0	0	0	0	0	0	0	0	0	0	0	0	0	0	0	0	0	0	No	0	0
male	76	26.4688	0	No	Independent	No	No	Yes	No	No	No	No	No	Yes	No	1.19		31.9	130	3	162	8	1	1	0	0	1	0	0	0	0	0	0	0	0	0	0	0	0	0	0	0	0	0	No	0	0
female	65	34.5423	0	No	Independent	No	No	No	Yes	No	No	No	No	No	No	0.59	0	39.3	265	3	263	8	0	0	0	0	0	0	0	0	0	0	0	0	0	0	0	0	0	0	0	0	0	0	No	0	0
female	59	36.5572	1	No	Independent	No	No	No	Yes	No	No	No	No	No	No					2	182	3	1	1	0	0	1	0	0	0	0	0	0	0	0	0	0	0	0	0	0	0	0	0	No	0	0
female	46	47.2619	0	No	Independent	No	No	No	No	No	No	No	No	No	No					3	290	1	0	0	0	0	0	0	0	0	0	0	0	0	0	0	0	0	0	0	0	0	0	0	No	0	1
male	65	32.2805	0	No	Independent	No	No	No	Yes	No	No	No	No	No	No	0.94	0	39.6	309	3	276	4	0	0	0	0	0	0	0	0	0	0	0	0	0	0	0	0	0	0	0	0	0	0	No	0	0
female	75	36.4909	0	No	Independent	No	No	No	Yes	No	No	No	No	No	No	0.96	0	44.6	266	4	209	1	0	0	0	0	0	0	0	0	0	0	0	0	0	0	0	0	0	0	0	0	0	0	No	0	1
female	45	28.8983	0	No	Independent	No	No	Yes	Yes	No	No	No	Yes	No	No	1.92	0	40.3	149	3	380	4	0	0	0	0	0	0	0	0	0	0	0	0	0	0	0	0	0	0	0	0	0	0	No	0	0
male	57	31.4115	1	No	Independent	No	No	No	No	No	No	No	Yes	No	No	1.26	0	42	279	3	133	2	0	0	0	0	0	0	0	0	0	0	0	0	0	0	0	0	0	0	0	0	0	0	No	0	0
male	67	35.4254	0	No	Independent	No	No	No	Yes	No	No	No	No	Yes	No	1.39	0	32.9	152	3	166	4	0	0	0	0	0	0	0	0	0	0	0	0	0	0	0	0	0	0	0	0	0	0	No	0	0
female	72	25.9595	0	No	Independent	No	No	No	No	No	No	No	No	No	No	0.8		46	246	2	245	4	0	0	0	0	0	0	0	0	0	0	0	0	0	0	0	0	0	0	0	0	0	0	No	0	0
female	57	33.6537	1	Yes	Partially Dependent	No	No	No	Yes	No	No	No	No	No	No	1.15	0	37.5	191	3	344	9	0	0	0	0	0	0	0	0	0	0	0	0	0	0	0	0	0	0	0	0	0	0	No	0	0
female	71	18.8946	0	No	Independent	No	No	No	No	No	No	No	No	No	No	0.8		40.9	201	2	110	2	0	0	0	0	0	0	0	0	0	0	0	0	0	0	0	0	0	0	0	0	0	0	No	0	0
female	34	25.3188	0	Yes	Independent	No	No	No	No	No	No	No	No	No	No					3	154	4	0	0	0	0	0	0	0	0	0	0	0	0	0	0	0	0	0	0	0	0	0	0	No	0	0
female	64	34.3787	1	Yes	Independent	No	No	No	Yes	No	No	No	No	No	No	0.85	0	40.1	225	3	158	4	0	0	0	0	0	0	0	0	0	0	0	0	0	0	0	0	0	0	0	0	0	0	No	0	0
female	61	41.5682	1	No	Independent	Yes	No	No	Yes	No	No	No	No	No	No	0.63		41.1	228	3	315	4	1	1	1	1	0	1	0	0	1	0	0	1	0	1	0	0	1	0	0	0	0	1	No	1	0
female	65	28.8368	0	No	Independent	No	No	No	No	No	No	No	No	No	No	0.98	0	33	251	2	173	6	0	0	0	0	0	0	0	0	0	0	0	0	0	0	0	0	0	0	0	0	0	0	No	0	0
female	69	37.9341	0	No	Independent	No	No	No	Yes	No	No	No	No	No	No	1.14		35	264	3	146	7	1	0	1	1	0	0	0	0	0	0	0	0	1	0	0	0	0	0	1	0	0	0	No	0	0
female	58	33.2879	0	No	Independent	No	No	No	No	No	No	No	No	No	No	1.1	0	40.8	127	3	195	4	0	0	0	0	0	0	0	0	0	0	0	0	0	0	0	0	0	0	0	0	0	0	No	0	0
male	60	31.9387	1	No	Independent	No	No	No	Yes	No	No	No	No	No	No	0.78	0	43.7	268	3	134	1	0	0	0	0	0	0	0	0	0	0	0	0	0	0	0	0	0	0	0	0	0	0	No	0	0
female	68	36.3893	0	No	Independent	Yes	No	No	Yes	No	No	No	No	No	No			39.9	212	3	194	4	0	0	0	0	0	0	0	0	0	0	0	0	0	0	0	0	0	0	0	0	0	0	No	0	0
male	49	36.6182	1	No	Independent	No	No	No	Yes	No	No	No	No	No	No	1.08		44.9	191	3	396	5	1	1	1	1	0	0	1	0	0	0	0	0	0	0	0	0	0	0	0	0	1	0	No	1	0
male	73	25.5474	1	No	Independent	No	No	No	Yes	No	No	No	No	Yes	No	1.1	0	43	260	3	146	4	0	0	0	0	0	0	0	0	0	0	0	0	0	0	0	0	0	0	0	0	0	0	No	0	0
female	63	29.0977	0	Yes	Independent	No	No	No	Yes	No	No	No	Yes	No	No	0.8		35.4	269	3	203	2	0	0	0	0	0	0	0	0	0	0	0	0	0	0	0	0	0	0	0	0	0	0	No	0	0
male	63	32.0449	0	No	Independent	No	No	Yes	Yes	No	No	No	No	No	No					3	182	5	0	0	0	0	0	0	0	0	0	0	0	0	0	0	0	0	0	0	0	0	0	0	No	0	0
female	42	31.3651	0	No	Independent	No	No	No	No	No	No	No	No	No	No	0.74	0	39.4	344	2	110	5	0	0	0	0	0	0	0	0	0	0	0	0	0	0	0	0	0	0	0	0	0	0	No	0	0
female	56	36.6095	0	No	Independent	No	No	No	No	No	No	No	No	No	No	0.6	0	40.6	309	2	206	3	0	0	0	0	0	0	0	0	0	0	0	0	0	0	0	0	0	0	0	0	0	0	No	0	1
female	79	34.7394	0	No	Independent	No	No	No	Yes	No	No	No	No	No	No	0.69	0	37.2	364	2	136	0	0	0	0	0	0	0	0	0	0	0	0	0	0	0	0	0	0	0	0	0	0	0	No	0	1
female	70	26.0905	0	No	Independent	No	No	No	Yes	No	No	No	No	No	No	0.83	0	41.7	262	3	134	3	0	0	0	0	0	0	0	0	0	0	0	0	0	0	0	0	0	0	0	0	0	0	No	0	0
male	43	36.7538	1	No	Independent	No	No	No	No	No	No	No	No	No	No	0.87	0	46	234	3	212	3	0	0	0	0	0	0	0	0	0	0	0	0	0	0	0	0	0	0	0	0	0	0	No	0	0
male	59	24.4797	0	Yes	Independent	No	No	No	Yes	No	No	No	No	No	No	0.92	0	40	237	2	234	7	1	1	1	0	0	0	1	0	0	0	0	0	0	0	0	0	0	0	1	0	0	0	No	0	0
female	72	30.4681	0	No	Independent	No	No	No	Yes	No	No	No	No	No	No	1.09		40.9	214	3	189	8	1	0	0	1	0	0	0	0	0	0	0	0	1	0	0	0	0	0	0	0	0	0	No	0	0
male	69	23.8063	0	No	Independent	No	No	No	Yes	No	No	No	Yes	No	No	0.87		37	263	3	203	2	0	0	0	0	0	0	0	0	0	0	0	0	0	0	0	0	0	0	0	0	0	0	No	0	0
male	41	39.4479	0	No	Independent	No	No	No	Yes	No	No	No	No	No	No					2	202	3	1	0	0	1	0	0	0	0	0	0	0	0	1	0	0	0	0	0	0	0	0	0	No	0	0
female	64	34.3787	1	No	Independent	No	No	Yes	Yes	No	No	No	No	No	No	0.78		43.2	259	1	347	5	0	0	0	0	0	0	0	0	0	0	0	0	0	0	0	0	0	0	0	0	0	0	No	0	0
female	79	28.5682	0	No	Independent	No	No	No	No	No	No	No	No	No	No	0.78	0	39.9	177	2	188	3	0	0	0	0	0	0	0	0	0	0	0	0	0	0	0	0	0	0	0	0	0	0	No	0	0
male	78	30.5051	0	No	Independent	No	No	No	Yes	No	No	No	No	No	No	1.21	0	41.6	256	2	116	0	0	0	0	0	0	0	0	0	0	0	0	0	0	0	0	0	0	0	0	0	0	0	No	0	0
female	78	21.9178	0	No	Independent	No	No	No	No	No	No	No	No	No	No	0.63		41.3		2	197	7	0	0	0	0	0	0	0	0	0	0	0	0	0	0	0	0	0	0	0	0	0	0	No	0	0
female	68	19.8024	1	No	Independent	No	No	No	No	No	No	No	No	No	No					3	158	5	0	0	0	0	0	0	0	0	0	0	0	0	0	0	0	0	0	0	0	0	0	0	No	0	0
male	42	34.5795	0	No	Independent	No	No	No	No	No	No	No	No	No	No					3	373	4	0	0	0	0	0	0	0	0	0	0	0	0	0	0	0	0	0	0	0	0	0	0	No	0	0
male	62	28.737	0	No	Independent	No	No	No	No	No	No	No	No	No	No	0.97		42.2	251	3	199	4	0	0	0	0	0	0	0	0	0	0	0	0	0	0	0	0	0	0	0	0	0	0	No	0	0
male	62	31.3274	0	Yes	Independent	No	No	No	No	No	No	No	No	No	No	0.79	0	45.5	159	3	121	3	0	0	0	0	0	0	0	0	0	0	0	0	0	0	0	0	0	0	0	0	0	0	No	0	0
female	85	40.0566	0	No	Independent	No	No	No	Yes	No	No	No	No	No	No	0.96	0	36.4	246	3	241	5	0	0	0	0	0	0	0	0	0	0	0	0	0	0	0	0	0	0	0	0	0	0	No	0	0
[truncated: 4,208 more rows]
